# Supplementary material for: Cholesterol metabolism dysregulated by key HBV mutations revealed through multi-omics profiling
Source: iScience. 2026 Apr 22;29(5):115844. doi: 10.1016/j.isci.2026.115844 (PMC13157172; doi:10.1016/j.isci.2026.115844)
Supplement: Table S1. Differentially expressed proteins of serum samples between the HBV G1896A mutation group and the WT group [file mmc2.xlsx]

## Sheet: Sheet1
Protein accession	Protein description	Gene name	Fold Change	t test p value	Regulated Type	MW [kDa]	Coverage [%]	Unique peptides
O95810	Caveolae-associated protein 2 OS=Homo sapiens OX=9606 GN=CAVIN2 PE=1 SV=3	CAVIN2	5.18255	0.00876526	Up	47.1732	26.8	15
Q7Z4W1	L-xylulose reductase OS=Homo sapiens OX=9606 GN=DCXR PE=1 SV=2	DCXR	4.61301	0.00383256	Up	25.913	27.5	8
Q9UBW5	Bridging integrator 2 OS=Homo sapiens OX=9606 GN=BIN2 PE=1 SV=3	BIN2	3.57644	0.0495068	Up	61.8744	16.3	9
Q9ULV4	Coronin-1C OS=Homo sapiens OX=9606 GN=CORO1C PE=1 SV=1	CORO1C	3.51267	0.00154139	Up	53.249	29.7	23
Q9Y285	Phenylalanine--tRNA ligase alpha subunit OS=Homo sapiens OX=9606 GN=FARSA PE=1 SV=3	FARSA	3.35806	0.0433281	Up	57.5636	4.7	4
Q9Y490	Talin-1 OS=Homo sapiens OX=9606 GN=TLN1 PE=1 SV=3	TLN1	2.66793	0.0151105	Up	269.767	42.3	141
P60981	Destrin OS=Homo sapiens OX=9606 GN=DSTN PE=1 SV=3	DSTN	2.62268	0.0086753	Up	18.5057	44.2	13
Q9NZN3	EH domain-containing protein 3 OS=Homo sapiens OX=9606 GN=EHD3 PE=1 SV=2	EHD3	2.51264	0.02816	Up	60.8871	29.2	11
Q9UJM8	2-Hydroxyacid oxidase 1 OS=Homo sapiens OX=9606 GN=HAO1 PE=1 SV=1	HAO1	2.35271	0.0333834	Up	40.9243	27.6	12
P10809	60 kDa heat shock protein, mitochondrial OS=Homo sapiens OX=9606 GN=HSPD1 PE=1 SV=2	HSPD1	2.29189	0.0220465	Up	61.0546	11.7	15
Q8WUA8	Tsukushi OS=Homo sapiens OX=9606 GN=TSKU PE=1 SV=3	TSKU	2.1508	0.00296237	Up	37.8073	27.2	10
P02741	C-reactive protein OS=Homo sapiens OX=9606 GN=CRP PE=1 SV=1	CRP	2.00174	0.02305	Up	25.0386	13.4	5
P06732	Creatine kinase M-type OS=Homo sapiens OX=9606 GN=CKM PE=1 SV=2	CKM	1.91588	0.0270586	Up	43.1011	17.1	9
P50281	Matrix metalloproteinase-14 OS=Homo sapiens OX=9606 GN=MMP14 PE=1 SV=3	MMP14	1.85033	0.0141994	Up	65.8939	4	2
P07814	Bifunctional glutamate/proline--tRNA ligase OS=Homo sapiens OX=9606 GN=EPRS1 PE=1 SV=5	EPRS1	1.53816	0.0451266	Up	170.591	11.4	21
P61224	Ras-related protein Rap-1b OS=Homo sapiens OX=9606 GN=RAP1B PE=1 SV=1	RAP1B	1.52787	0.024865	Up	20.8248	56	0
P04196	Histidine-rich glycoprotein OS=Homo sapiens OX=9606 GN=HRG PE=1 SV=1	HRG	0.649596	0.0390776	Down	59.5783	43.4	34
Q8N436	Inactive carboxypeptidase-like protein X2 OS=Homo sapiens OX=9606 GN=CPXM2 PE=1 SV=3	CPXM2	0.628836	0.0341358	Down	85.87	12.4	13
P01344	Insulin-like growth factor 2 OS=Homo sapiens OX=9606 GN=IGF2 PE=1 SV=1	IGF2	0.61832	0.00760857	Down	20.1403	28.9	7
P10720	Platelet factor 4 variant OS=Homo sapiens OX=9606 GN=PF4V1 PE=1 SV=1	PF4V1	0.61562	0.00226851	Down	11.5527	68.3	6
P51991	Heterogeneous nuclear ribonucleoprotein A3 OS=Homo sapiens OX=9606 GN=HNRNPA3 PE=1 SV=2	HNRNPA3	0.607092	0.0269438	Down	39.5949	12.2	7
P02652	Apolipoprotein A-II OS=Homo sapiens OX=9606 GN=APOA2 PE=1 SV=1	APOA2	0.60023	0.0272548	Down	11.175	54	14
P03973	Antileukoproteinase OS=Homo sapiens OX=9606 GN=SLPI PE=1 SV=2	SLPI	0.590834	0.0272877	Down	14.3261	46.2	10
P11678	Eosinophil peroxidase OS=Homo sapiens OX=9606 GN=EPX PE=1 SV=2	EPX	0.574675	0.0111357	Down	81.0405	17.1	13
Q00013	55 kDa erythrocyte membrane protein OS=Homo sapiens OX=9606 GN=MPP1 PE=1 SV=2	MPP1	0.573695	0.00488428	Down	52.2965	19.1	12
P19823	Inter-alpha-trypsin inhibitor heavy chain H2 OS=Homo sapiens OX=9606 GN=ITIH2 PE=1 SV=2	ITIH2	0.557789	0.0466334	Down	106.463	23	36
P00742	Coagulation factor X OS=Homo sapiens OX=9606 GN=F10 PE=1 SV=2	F10	0.555426	0.0156256	Down	54.7317	32.4	18
P51858	Hepatoma-derived growth factor OS=Homo sapiens OX=9606 GN=HDGF PE=1 SV=1	HDGF	0.547152	0.0336791	Down	26.7883	16.7	5
Q9BY76	Angiopoietin-related protein 4 OS=Homo sapiens OX=9606 GN=ANGPTL4 PE=1 SV=2	ANGPTL4	0.541855	0.0292329	Down	45.2141	20.2	8
O95466	Formin-like protein 1 OS=Homo sapiens OX=9606 GN=FMNL1 PE=1 SV=3	FMNL1	0.525986	0.0126784	Down	121.854	3	6
Q8IWU5	Extracellular sulfatase Sulf-2 OS=Homo sapiens OX=9606 GN=SULF2 PE=1 SV=1	SULF2	0.519592	0.0301428	Down	100.455	6	9
P78539	Sushi repeat-containing protein SRPX OS=Homo sapiens OX=9606 GN=SRPX PE=1 SV=1	SRPX	0.51478	0.002917	Down	51.5719	34.1	17
P02462	Collagen alpha-1(IV) chain OS=Homo sapiens OX=9606 GN=COL4A1 PE=1 SV=4	COL4A1	0.513298	0.0180895	Down	160.611	2.3	1
P19237	Troponin I, slow skeletal muscle OS=Homo sapiens OX=9606 GN=TNNI1 PE=1 SV=3	TNNI1	0.493568	0.0145888	Down	21.6923	27.8	6
Q13822	Autotaxin OS=Homo sapiens OX=9606 GN=ENPP2 PE=1 SV=3	ENPP2	0.48713	0.0123378	Down	98.9936	5.8	9
P03951	Coagulation factor XI OS=Homo sapiens OX=9606 GN=F11 PE=1 SV=1	F11	0.482461	0.0223523	Down	70.1091	46.9	38
P55060	Exportin-2 OS=Homo sapiens OX=9606 GN=CSE1L PE=1 SV=3	CSE1L	0.458307	0.031781	Down	110.417	1.9	2
A1L4H1	Soluble scavenger receptor cysteine-rich domain-containing protein SSC5D OS=Homo sapiens OX=9606 GN=SSC5D PE=1 SV=3	SSC5D	0.446811	0.0126673	Down	165.743	2.6	4
O00585	C-C motif chemokine 21 OS=Homo sapiens OX=9606 GN=CCL21 PE=1 SV=1	CCL21	0.436868	0.0234877	Down	14.6461	39.6	4
P25098	Beta-adrenergic receptor kinase 1 OS=Homo sapiens OX=9606 GN=GRK2 PE=1 SV=2	GRK2	0.426946	0.034201	Down	79.5736	11	8
Q9NQ38	Serine protease inhibitor Kazal-type 5 OS=Homo sapiens OX=9606 GN=SPINK5 PE=1 SV=2	SPINK5	0.424112	0.0384541	Down	120.714	5.2	15
Q14847	LIM and SH3 domain protein 1 OS=Homo sapiens OX=9606 GN=LASP1 PE=1 SV=2	LASP1	0.408264	0.0302891	Down	29.7172	18.8	8
P29279	CCN family member 2 OS=Homo sapiens OX=9606 GN=CCN2 PE=1 SV=2	CCN2	0.408251	0.0279076	Down	38.0914	41.3	17
P51149	Ras-related protein Rab-7a OS=Homo sapiens OX=9606 GN=RAB7A PE=1 SV=1	RAB7A	0.391732	0.00058924	Down	23.4897	44.9	14
P08311	Cathepsin G OS=Homo sapiens OX=9606 GN=CTSG PE=1 SV=2	CTSG	0.38982	0.0157139	Down	28.8372	44.3	15
Q8NI99	Angiopoietin-related protein 6 OS=Homo sapiens OX=9606 GN=ANGPTL6 PE=1 SV=1	ANGPTL6	0.386025	0.0303999	Down	51.6942	17	7
P56202	Cathepsin W OS=Homo sapiens OX=9606 GN=CTSW PE=1 SV=2	CTSW	0.342204	0.00460976	Down	42.1201	2.4	1
P18206	Vinculin OS=Homo sapiens OX=9606 GN=VCL PE=1 SV=4	VCL	0.330863	0.00923484	Down	123.799	7	19
Q9UEY8	Gamma-adducin OS=Homo sapiens OX=9606 GN=ADD3 PE=1 SV=1	ADD3	0.313917	0.0178871	Down	79.1546	6.4	8
Q9UM07	Protein-arginine deiminase type-4 OS=Homo sapiens OX=9606 GN=PADI4 PE=1 SV=2	PADI4	0.287971	0.0116175	Down	74.0792	22.2	13
P41218	Myeloid cell nuclear differentiation antigen OS=Homo sapiens OX=9606 GN=MNDA PE=1 SV=1	MNDA	0.283324	0.0153427	Down	45.8361	46.2	25
P01861	Immunoglobulin heavy constant gamma 4 OS=Homo sapiens OX=9606 GN=IGHG4 PE=1 SV=2	IGHG4	0.281768	0.0293988	Down	43.8317	18.2	6
Q01813	ATP-dependent 6-phosphofructokinase, platelet type OS=Homo sapiens OX=9606 GN=PFKP PE=1 SV=2	PFKP	0.273954	0.00105883	Down	85.5961	6	10
P11233	Ras-related protein Ral-A OS=Homo sapiens OX=9606 GN=RALA PE=1 SV=1	RALA	0.229867	0.0243801	Down	23.5668	16	5
P26583	High mobility group protein B2 OS=Homo sapiens OX=9606 GN=HMGB2 PE=1 SV=2	HMGB2	0.210644	0.0220676	Down	24.0338	38.8	10
P17213	Bactericidal permeability-increasing protein OS=Homo sapiens OX=9606 GN=BPI PE=1 SV=4	BPI	0.203912	0.00496326	Down	53.8997	18.9	11
P20339	Ras-related protein Rab-5A OS=Homo sapiens OX=9606 GN=RAB5A PE=1 SV=2	RAB5A	0.161679	0.0103312	Down	23.6587	10.7	1
P06702	Protein S100-A9 OS=Homo sapiens OX=9606 GN=S100A9 PE=1 SV=1	S100A9	0.143127	0.00239269	Down	13.242	73.7	10
P04085	Platelet-derived growth factor subunit A OS=Homo sapiens OX=9606 GN=PDGFA PE=1 SV=1	PDGFA	0.0944899	0.00352884	Down	24.0429	22.3	7
