# Supplementary material for: Cholesterol metabolism dysregulated by key HBV mutations revealed through multi-omics profiling
Source: iScience. 2026 Apr 22;29(5):115844. doi: 10.1016/j.isci.2026.115844 (PMC13157172; doi:10.1016/j.isci.2026.115844)
Supplement: Table S2. Differentially expressed proteins of serum samples between the HBV A1762T/G1764A mutation group and the WT group [file mmc3.xlsx]

## Sheet: Sheet1
Protein accession	Protein description	Gene name	Fold Change	t test p value	Regulated Type	MW [kDa]	Coverage [%]	Unique peptides
P55036	26S proteasome non-ATPase regulatory subunit 4 OS=Homo sapiens OX=9606 GN=PSMD4 PE=1 SV=1	PSMD4	2.50285	0.022877	Up	40.7366	12.7	7
P02778	C-X-C motif chemokine 10 OS=Homo sapiens OX=9606 GN=CXCL10 PE=1 SV=2	CXCL10	2.18093	0.00289812	Up	10.8811	34.7	3
Q7LBR1	Charged multivesicular body protein 1b OS=Homo sapiens OX=9606 GN=CHMP1B PE=1 SV=1	CHMP1B	2.05832	0.0250145	Up	22.1094	16.1	5
Q9NZN3	EH domain-containing protein 3 OS=Homo sapiens OX=9606 GN=EHD3 PE=1 SV=2	EHD3	1.82495	0.0316154	Up	60.8871	29.2	11
P01860	Immunoglobulin heavy constant gamma 3 OS=Homo sapiens OX=9606 GN=IGHG3 PE=1 SV=3	IGHG3	1.50423	0.0322875	Up	49.093	28.9	7
P08697	Alpha-2-antiplasmin OS=Homo sapiens OX=9606 GN=SERPINF2 PE=1 SV=3	SERPINF2	0.666001	0.0090549	Down	54.5658	30.1	22
P22692	Insulin-like growth factor-binding protein 4 OS=Homo sapiens OX=9606 GN=IGFBP4 PE=1 SV=2	IGFBP4	0.663169	0.00800778	Down	27.934	46.5	15
P00742	Coagulation factor X OS=Homo sapiens OX=9606 GN=F10 PE=1 SV=2	F10	0.654467	0.0332364	Down	54.7317	32.4	18
P01009	Alpha-1-antitrypsin OS=Homo sapiens OX=9606 GN=SERPINA1 PE=1 SV=3	SERPINA1	0.653607	0.035751	Down	46.7366	41.1	25
P80108	Phosphatidylinositol-glycan-specific phospholipase D OS=Homo sapiens OX=9606 GN=GPLD1 PE=1 SV=3	GPLD1	0.652265	0.0276314	Down	92.3364	8.5	11
P03952	Plasma kallikrein OS=Homo sapiens OX=9606 GN=KLKB1 PE=1 SV=2	KLKB1	0.64258	0.00205059	Down	71.3427	39.7	35
Q96PD5	N-acetylmuramoyl-L-alanine amidase OS=Homo sapiens OX=9606 GN=PGLYRP2 PE=1 SV=1	PGLYRP2	0.633358	0.0408381	Down	62.217	22.6	14
Q13217	DnaJ homolog subfamily C member 3 OS=Homo sapiens OX=9606 GN=DNAJC3 PE=1 SV=1	DNAJC3	0.627797	0.0452007	Down	57.5801	14.5	13
P51149	Ras-related protein Rab-7a OS=Homo sapiens OX=9606 GN=RAB7A PE=1 SV=1	RAB7A	0.616874	0.00941602	Down	23.4897	44.9	14
Q6Q788	Apolipoprotein A-V OS=Homo sapiens OX=9606 GN=APOA5 PE=1 SV=1	APOA5	0.604152	0.0120944	Down	41.2126	56.3	29
P30101	Protein disulfide-isomerase A3 OS=Homo sapiens OX=9606 GN=PDIA3 PE=1 SV=4	PDIA3	0.588157	0.0478829	Down	56.7824	28.1	23
P00746	Complement factor D OS=Homo sapiens OX=9606 GN=CFD PE=1 SV=5	CFD	0.566293	0.000169537	Down	27.0329	56.9	13
Q9HB40	Retinoid-inducible serine carboxypeptidase OS=Homo sapiens OX=9606 GN=SCPEP1 PE=1 SV=1	SCPEP1	0.558917	0.0346202	Down	50.8307	8.6	4
P07360	Complement component C8 gamma chain OS=Homo sapiens OX=9606 GN=C8G PE=1 SV=3	C8G	0.550736	0.0213219	Down	22.2775	55	11
O43143	ATP-dependent RNA helicase DHX15 OS=Homo sapiens OX=9606 GN=DHX15 PE=1 SV=2	DHX15	0.549628	0.0175656	Down	90.9328	9.4	10
Q9UM07	Protein-arginine deiminase type-4 OS=Homo sapiens OX=9606 GN=PADI4 PE=1 SV=2	PADI4	0.542229	0.0380779	Down	74.0792	22.2	13
P13671	Complement component C6 OS=Homo sapiens OX=9606 GN=C6 PE=1 SV=3	C6	0.531941	0.0309562	Down	104.786	37.8	42
Q9NQ38	Serine protease inhibitor Kazal-type 5 OS=Homo sapiens OX=9606 GN=SPINK5 PE=1 SV=2	SPINK5	0.527211	0.00927215	Down	120.714	5.2	15
P07357	Complement component C8 alpha chain OS=Homo sapiens OX=9606 GN=C8A PE=1 SV=2	C8A	0.521898	0.00992327	Down	65.1632	31.8	24
P62269	Small ribosomal subunit protein uS13 OS=Homo sapiens OX=9606 GN=RPS18 PE=1 SV=3	RPS18	0.513205	0.0180827	Down	17.7187	40.1	8
P10643	Complement component C7 OS=Homo sapiens OX=9606 GN=C7 PE=1 SV=2	C7	0.510877	0.0262258	Down	93.5182	49	41
P17213	Bactericidal permeability-increasing protein OS=Homo sapiens OX=9606 GN=BPI PE=1 SV=4	BPI	0.509033	0.0481574	Down	53.8997	18.9	11
P46782	Small ribosomal subunit protein uS7 OS=Homo sapiens OX=9606 GN=RPS5 PE=1 SV=4	RPS5	0.498821	0.0163748	Down	22.8764	22.1	8
P82979	SAP domain-containing ribonucleoprotein OS=Homo sapiens OX=9606 GN=SARNP PE=1 SV=3	SARNP	0.496749	0.0480794	Down	23.6708	13.8	4
P02652	Apolipoprotein A-II OS=Homo sapiens OX=9606 GN=APOA2 PE=1 SV=1	APOA2	0.496016	0.0033809	Down	11.175	54	14
P01031	Complement C5 OS=Homo sapiens OX=9606 GN=C5 PE=1 SV=4	C5	0.495114	0.0154816	Down	188.305	36.8	89
P02760	Protein AMBP OS=Homo sapiens OX=9606 GN=AMBP PE=1 SV=1	AMBP	0.494955	0.0216499	Down	38.9995	16.5	8
O43390	Heterogeneous nuclear ribonucleoprotein R OS=Homo sapiens OX=9606 GN=HNRNPR PE=1 SV=1	HNRNPR	0.467792	0.000350663	Down	70.9431	9.8	7
P07358	Complement component C8 beta chain OS=Homo sapiens OX=9606 GN=C8B PE=1 SV=4	C8B	0.455141	0.0213362	Down	66.9477	34.3	28
P14151	L-selectin OS=Homo sapiens OX=9606 GN=SELL PE=1 SV=2	SELL	0.453667	0.0122925	Down	42.1871	14	6
O60749	Sorting nexin-2 OS=Homo sapiens OX=9606 GN=SNX2 PE=1 SV=2	SNX2	0.447271	0.0465651	Down	58.4711	8.7	7
P51884	Lumican OS=Homo sapiens OX=9606 GN=LUM PE=1 SV=2	LUM	0.443333	0.0108941	Down	38.429	22.8	8
P24592	Insulin-like growth factor-binding protein 6 OS=Homo sapiens OX=9606 GN=IGFBP6 PE=1 SV=1	IGFBP6	0.430029	0.0473744	Down	25.3224	13.3	4
P00740	Coagulation factor IX OS=Homo sapiens OX=9606 GN=F9 PE=1 SV=2	F9	0.401355	0.0359359	Down	51.7784	27.5	13
P06702	Protein S100-A9 OS=Homo sapiens OX=9606 GN=S100A9 PE=1 SV=1	S100A9	0.397193	0.0310551	Down	13.242	73.7	10
P25098	Beta-adrenergic receptor kinase 1 OS=Homo sapiens OX=9606 GN=GRK2 PE=1 SV=2	GRK2	0.38332	0.0163133	Down	79.5736	11	8
P51991	Heterogeneous nuclear ribonucleoprotein A3 OS=Homo sapiens OX=9606 GN=HNRNPA3 PE=1 SV=2	HNRNPA3	0.381579	0.00101509	Down	39.5949	12.2	7
P36543	V-type proton ATPase subunit E 1 OS=Homo sapiens OX=9606 GN=ATP6V1E1 PE=1 SV=1	ATP6V1E1	0.379884	0.0426731	Down	26.1453	15.5	3
P03951	Coagulation factor XI OS=Homo sapiens OX=9606 GN=F11 PE=1 SV=1	F11	0.370952	0.0166314	Down	70.1091	46.9	38
Q9BXJ9	N-alpha-acetyltransferase 15, NatA auxiliary subunit OS=Homo sapiens OX=9606 GN=NAA15 PE=1 SV=1	NAA15	0.356239	0.00484294	Down	101.272	6.4	11
Q9UEY8	Gamma-adducin OS=Homo sapiens OX=9606 GN=ADD3 PE=1 SV=1	ADD3	0.309137	0.0251342	Down	79.1546	6.4	8
Q9H1J7	Protein Wnt-5b OS=Homo sapiens OX=9606 GN=WNT5B PE=1 SV=2	WNT5B	0.288758	0.0109685	Down	40.3232	11.4	5
P62633	CCHC-type zinc finger nucleic acid binding protein OS=Homo sapiens OX=9606 GN=CNBP PE=1 SV=1	CNBP	0.272629	0.0272101	Down	19.4627	12.4	3
O95466	Formin-like protein 1 OS=Homo sapiens OX=9606 GN=FMNL1 PE=1 SV=3	FMNL1	0.263173	0.00773748	Down	121.854	3	6
P18124	Large ribosomal subunit protein uL30 OS=Homo sapiens OX=9606 GN=RPL7 PE=1 SV=1	RPL7	0.24849	0.0472591	Down	29.2258	15.3	7
P04439	HLA class I histocompatibility antigen, A alpha chain OS=Homo sapiens OX=9606 GN=HLA-A PE=1 SV=2	HLA-A	0.242109	0.0316919	Down	40.8407	15.6	3
P23193	Transcription elongation factor A protein 1 OS=Homo sapiens OX=9606 GN=TCEA1 PE=1 SV=2	TCEA1	0.235974	0.0122593	Down	33.9696	15.3	7
Q9UQ13	Leucine-rich repeat protein SHOC-2 OS=Homo sapiens OX=9606 GN=SHOC2 PE=1 SV=2	SHOC2	0.223508	0.048782	Down	64.888	5.2	8
Q16851	UTP--glucose-1-phosphate uridylyltransferase OS=Homo sapiens OX=9606 GN=UGP2 PE=1 SV=5	UGP2	0.100878	0.00585006	Down	56.9402	11.6	8
