# Supplementary material for: Cholesterol metabolism dysregulated by key HBV mutations revealed through multi-omics profiling
Source: iScience. 2026 Apr 22;29(5):115844. doi: 10.1016/j.isci.2026.115844 (PMC13157172; doi:10.1016/j.isci.2026.115844)
Supplement: Table S3. Differentially expressed proteins of serum samples between the HBV A1762T/G1764A + G1896A mutation group and the WT group [file mmc4.xlsx]

## Sheet: Sheet1
Protein accession	Protein description	Gene name	Fold Change	D/A P value	Regulated Type	MW [kDa]	Coverage [%]	Unique peptides
A0A075B6I0	Immunoglobulin lambda variable 8-61 OS=Homo sapiens OX=9606 GN=IGLV8-61 PE=1 SV=7	IGLV8-61	12.1517	0.00286427	Up	12.8144	20.5	4
P24844	Myosin regulatory light polypeptide 9 OS=Homo sapiens OX=9606 GN=MYL9 PE=1 SV=4	MYL9	4.64708	0.0170308	Up	19.8272	18	3
P01859	Immunoglobulin heavy constant gamma 2 OS=Homo sapiens OX=9606 GN=IGHG2 PE=1 SV=3	IGHG2	4.61359	0.00293488	Up	43.8058	32.4	8
P01877	Immunoglobulin heavy constant alpha 2 OS=Homo sapiens OX=9606 GN=IGHA2 PE=1 SV=5	IGHA2	4.5997	0.00163386	Up	42.3339	24.6	0
P01591	Immunoglobulin J chain OS=Homo sapiens OX=9606 GN=JCHAIN PE=1 SV=4	JCHAIN	4.59417	0.00133074	Up	18.0986	42.1	8
P20160	Azurocidin OS=Homo sapiens OX=9606 GN=AZU1 PE=1 SV=3	AZU1	3.91298	0.00760705	Up	26.8856	26.3	5
Q9Y6R7	IgGFc-binding protein OS=Homo sapiens OX=9606 GN=FCGBP PE=1 SV=3	FCGBP	3.06592	0.00179656	Up	572.017	5.1	21
P60981	Destrin OS=Homo sapiens OX=9606 GN=DSTN PE=1 SV=3	DSTN	2.7112	0.0117099	Up	18.5057	44.2	13
P02778	C-X-C motif chemokine 10 OS=Homo sapiens OX=9606 GN=CXCL10 PE=1 SV=2	CXCL10	2.19181	0.00421377	Up	10.8811	34.7	3
A0A0B4J1V6	Immunoglobulin heavy variable 3-73 OS=Homo sapiens OX=9606 GN=IGHV3-73 PE=1 SV=1	IGHV3-73	2.05637	0.0492768	Up	12.8577	16	1
Q02985	Complement factor H-related protein 3 OS=Homo sapiens OX=9606 GN=CFHR3 PE=1 SV=2	CFHR3	2.0122	0.0309006	Up	37.3233	12.1	2
P55036	26S proteasome non-ATPase regulatory subunit 4 OS=Homo sapiens OX=9606 GN=PSMD4 PE=1 SV=1	PSMD4	1.86582	0.0351118	Up	40.7366	12.7	7
O43866	CD5 antigen-like OS=Homo sapiens OX=9606 GN=CD5L PE=1 SV=1	CD5L	1.74811	0.0254645	Up	38.0878	47.3	21
P61224	Ras-related protein Rap-1b OS=Homo sapiens OX=9606 GN=RAP1B PE=1 SV=1	RAP1B	1.65473	0.0317041	Up	20.8248	56	0
P15502	Elastin OS=Homo sapiens OX=9606 GN=ELN PE=1 SV=4	ELN	1.6015	0.0253398	Up	68.3975	5	3
P05164	Myeloperoxidase OS=Homo sapiens OX=9606 GN=MPO PE=1 SV=1	MPO	1.55565	0.0480476	Up	83.8686	28.1	26
P02751	Fibronectin OS=Homo sapiens OX=9606 GN=FN1 PE=1 SV=5	FN1	0.651896	0.00684703	Down	272.32	35.9	96
P69891	Hemoglobin subunit gamma-1 OS=Homo sapiens OX=9606 GN=HBG1 PE=1 SV=3	HBG1	0.650606	0.006145	Down	16.1284	60.5	1
Q96FZ7	Charged multivesicular body protein 6 OS=Homo sapiens OX=9606 GN=CHMP6 PE=1 SV=3	CHMP6	0.645912	0.00116147	Down	23.4848	19.9	4
P35858	Insulin-like growth factor-binding protein complex acid labile subunit OS=Homo sapiens OX=9606 GN=IGFALS PE=1 SV=1	IGFALS	0.640721	0.033478	Down	66.035	28.4	21
P03952	Plasma kallikrein OS=Homo sapiens OX=9606 GN=KLKB1 PE=1 SV=2	KLKB1	0.626548	0.0358431	Down	71.3427	39.7	35
P18428	Lipopolysaccharide-binding protein OS=Homo sapiens OX=9606 GN=LBP PE=1 SV=3	LBP	0.62539	0.0341281	Down	53.3836	34.3	19
P78539	Sushi repeat-containing protein SRPX OS=Homo sapiens OX=9606 GN=SRPX PE=1 SV=1	SRPX	0.624547	0.0135687	Down	51.5719	34.1	17
Q15166	Serum paraoxonase/lactonase 3 OS=Homo sapiens OX=9606 GN=PON3 PE=1 SV=3	PON3	0.62133	0.0140489	Down	39.6075	27.4	11
P48426	Phosphatidylinositol 5-phosphate 4-kinase type-2 alpha OS=Homo sapiens OX=9606 GN=PIP4K2A PE=1 SV=2	PIP4K2A	0.619486	0.0284737	Down	46.2246	32.3	14
Q6UXI7	Vitrin OS=Homo sapiens OX=9606 GN=VIT PE=1 SV=1	VIT	0.619018	0.00967935	Down	73.9303	6.3	5
P10909	Clusterin OS=Homo sapiens OX=9606 GN=CLU PE=1 SV=1	CLU	0.617172	0.020041	Down	52.4946	53.7	35
P68871	Hemoglobin subunit beta OS=Homo sapiens OX=9606 GN=HBB PE=1 SV=2	HBB	0.615526	0.026069	Down	15.9984	89.1	13
P29350	Tyrosine-protein phosphatase non-receptor type 6 OS=Homo sapiens OX=9606 GN=PTPN6 PE=1 SV=1	PTPN6	0.614036	0.0497953	Down	67.5611	32.6	27
Q96PD5	N-acetylmuramoyl-L-alanine amidase OS=Homo sapiens OX=9606 GN=PGLYRP2 PE=1 SV=1	PGLYRP2	0.611058	0.0362379	Down	62.217	22.6	14
P01042	Kininogen-1 OS=Homo sapiens OX=9606 GN=KNG1 PE=1 SV=2	KNG1	0.608501	0.0178883	Down	71.9574	50.9	60
P80108	Phosphatidylinositol-glycan-specific phospholipase D OS=Homo sapiens OX=9606 GN=GPLD1 PE=1 SV=3	GPLD1	0.601209	0.0108549	Down	92.3364	8.5	11
P03973	Antileukoproteinase OS=Homo sapiens OX=9606 GN=SLPI PE=1 SV=2	SLPI	0.592485	0.039536	Down	14.3261	46.2	10
Q8NBZ7	UDP-glucuronic acid decarboxylase 1 OS=Homo sapiens OX=9606 GN=UXS1 PE=1 SV=1	UXS1	0.584289	0.0310247	Down	47.5768	18.8	9
O95466	Formin-like protein 1 OS=Homo sapiens OX=9606 GN=FMNL1 PE=1 SV=3	FMNL1	0.581281	0.0139122	Down	121.854	3	6
P06396	Gelsolin OS=Homo sapiens OX=9606 GN=GSN PE=1 SV=1	GSN	0.575548	0.00678319	Down	85.6975	46.3	40
O00391	Sulfhydryl oxidase 1 OS=Homo sapiens OX=9606 GN=QSOX1 PE=1 SV=3	QSOX1	0.574736	0.0182904	Down	82.5777	26.8	27
Q9UKZ9	Procollagen C-endopeptidase enhancer 2 OS=Homo sapiens OX=9606 GN=PCOLCE2 PE=1 SV=1	PCOLCE2	0.565353	0.0130606	Down	45.7165	26.3	11
P01344	Insulin-like growth factor 2 OS=Homo sapiens OX=9606 GN=IGF2 PE=1 SV=1	IGF2	0.565106	0.00192716	Down	20.1403	28.9	7
O14950	Myosin regulatory light chain 12B OS=Homo sapiens OX=9606 GN=MYL12B PE=1 SV=2	MYL12B	0.560056	0.0433848	Down	19.7792	34.9	2
P02655	Apolipoprotein C-II OS=Homo sapiens OX=9606 GN=APOC2 PE=1 SV=1	APOC2	0.555439	0.00638255	Down	11.2839	35.6	7
O75822	Eukaryotic translation initiation factor 3 subunit J OS=Homo sapiens OX=9606 GN=EIF3J PE=1 SV=2	EIF3J	0.547686	0.034832	Down	29.0624	20.9	10
Q9BQB4	Sclerostin OS=Homo sapiens OX=9606 GN=SOST PE=1 SV=1	SOST	0.531754	0.0410151	Down	24.0305	21.6	4
P02652	Apolipoprotein A-II OS=Homo sapiens OX=9606 GN=APOA2 PE=1 SV=1	APOA2	0.517869	0.0138311	Down	11.175	54	14
O94769	Extracellular matrix protein 2 OS=Homo sapiens OX=9606 GN=ECM2 PE=1 SV=1	ECM2	0.51435	0.0379725	Down	79.7893	17.6	12
P07384	Calpain-1 catalytic subunit OS=Homo sapiens OX=9606 GN=CAPN1 PE=1 SV=1	CAPN1	0.481802	0.00261747	Down	81.8901	16.1	21
P27695	DNA repair nuclease/redox regulator APEX1 OS=Homo sapiens OX=9606 GN=APEX1 PE=1 SV=2	APEX1	0.479376	0.0100992	Down	35.5545	21.1	9
P81172	Hepcidin OS=Homo sapiens OX=9606 GN=HAMP PE=1 SV=2	HAMP	0.466174	0.0494486	Down	9.40819	19	1
O00585	C-C motif chemokine 21 OS=Homo sapiens OX=9606 GN=CCL21 PE=1 SV=1	CCL21	0.446982	0.0250549	Down	14.6461	39.6	4
Q15907	Ras-related protein Rab-11B OS=Homo sapiens OX=9606 GN=RAB11B PE=1 SV=4	RAB11B	0.440962	0.0083443	Down	24.4885	34.4	1
P11597	Cholesteryl ester transfer protein OS=Homo sapiens OX=9606 GN=CETP PE=1 SV=2	CETP	0.438023	0.0107645	Down	54.7562	37.5	22
Q9UM07	Protein-arginine deiminase type-4 OS=Homo sapiens OX=9606 GN=PADI4 PE=1 SV=2	PADI4	0.436377	0.0444843	Down	74.0792	22.2	13
O43390	Heterogeneous nuclear ribonucleoprotein R OS=Homo sapiens OX=9606 GN=HNRNPR PE=1 SV=1	HNRNPR	0.434913	0.0170821	Down	70.9431	9.8	7
Q13217	DnaJ homolog subfamily C member 3 OS=Homo sapiens OX=9606 GN=DNAJC3 PE=1 SV=1	DNAJC3	0.431669	0.0341537	Down	57.5801	14.5	13
Q9BY76	Angiopoietin-related protein 4 OS=Homo sapiens OX=9606 GN=ANGPTL4 PE=1 SV=2	ANGPTL4	0.417845	0.00822282	Down	45.2141	20.2	8
P01861	Immunoglobulin heavy constant gamma 4 OS=Homo sapiens OX=9606 GN=IGHG4 PE=1 SV=2	IGHG4	0.399688	0.02818	Down	43.8317	18.2	6
P51884	Lumican OS=Homo sapiens OX=9606 GN=LUM PE=1 SV=2	LUM	0.383634	0.00480861	Down	38.429	22.8	8
Q00839	Heterogeneous nuclear ribonucleoprotein U OS=Homo sapiens OX=9606 GN=HNRNPU PE=1 SV=6	HNRNPU	0.377431	0.0331383	Down	90.5844	7.4	16
P08237	ATP-dependent 6-phosphofructokinase, muscle type OS=Homo sapiens OX=9606 GN=PFKM PE=1 SV=2	PFKM	0.372289	0.00909847	Down	85.1825	7.6	9
P03951	Coagulation factor XI OS=Homo sapiens OX=9606 GN=F11 PE=1 SV=1	F11	0.363423	0.0231893	Down	70.1091	46.9	38
P41218	Myeloid cell nuclear differentiation antigen OS=Homo sapiens OX=9606 GN=MNDA PE=1 SV=1	MNDA	0.362922	0.0203312	Down	45.8361	46.2	25
P23142	Fibulin-1 OS=Homo sapiens OX=9606 GN=FBLN1 PE=1 SV=4	FBLN1	0.351433	0.0105509	Down	77.2141	31.6	22
P25098	Beta-adrenergic receptor kinase 1 OS=Homo sapiens OX=9606 GN=GRK2 PE=1 SV=2	GRK2	0.345852	0.0109508	Down	79.5736	11	8
Q9BXJ9	N-alpha-acetyltransferase 15, NatA auxiliary subunit OS=Homo sapiens OX=9606 GN=NAA15 PE=1 SV=1	NAA15	0.33267	0.0136074	Down	101.272	6.4	11
P11233	Ras-related protein Ral-A OS=Homo sapiens OX=9606 GN=RALA PE=1 SV=1	RALA	0.327846	0.00642111	Down	23.5668	16	5
P23193	Transcription elongation factor A protein 1 OS=Homo sapiens OX=9606 GN=TCEA1 PE=1 SV=2	TCEA1	0.321317	0.0454741	Down	33.9696	15.3	7
P14678	Small nuclear ribonucleoprotein-associated proteins B and B' OS=Homo sapiens OX=9606 GN=SNRPB PE=1 SV=2	SNRPB	0.316049	0.0147945	Down	24.6101	5.8	3
P82979	SAP domain-containing ribonucleoprotein OS=Homo sapiens OX=9606 GN=SARNP PE=1 SV=3	SARNP	0.310209	0.0115286	Down	23.6708	13.8	4
P40197	Platelet glycoprotein V OS=Homo sapiens OX=9606 GN=GP5 PE=1 SV=1	GP5	0.292982	0.0416926	Down	60.9592	8	7
P55774	C-C motif chemokine 18 OS=Homo sapiens OX=9606 GN=CCL18 PE=1 SV=1	CCL18	0.28449	0.0483406	Down	9.84877	42.7	4
P02760	Protein AMBP OS=Homo sapiens OX=9606 GN=AMBP PE=1 SV=1	AMBP	0.224012	0.00198796	Down	38.9995	16.5	8
P07988	Pulmonary surfactant-associated protein B OS=Homo sapiens OX=9606 GN=SFTPB PE=1 SV=3	SFTPB	0.219729	0.0433044	Down	42.1171	23.6	9
P06702	Protein S100-A9 OS=Homo sapiens OX=9606 GN=S100A9 PE=1 SV=1	S100A9	0.214188	0.00292909	Down	13.242	73.7	10
P04439	HLA class I histocompatibility antigen, A alpha chain OS=Homo sapiens OX=9606 GN=HLA-A PE=1 SV=2	HLA-A	0.199967	0.0485651	Down	40.8407	15.6	3
P09429	High mobility group protein B1 OS=Homo sapiens OX=9606 GN=HMGB1 PE=1 SV=3	HMGB1	0.180108	0.0336612	Down	24.8938	53.5	6
Q9BUN1	Protein MENT OS=Homo sapiens OX=9606 GN=MENT PE=1 SV=1	MENT	0.171796	0.0261951	Down	36.7694	8.5	2
P26583	High mobility group protein B2 OS=Homo sapiens OX=9606 GN=HMGB2 PE=1 SV=2	HMGB2	0.162926	0.0126217	Down	24.0338	38.8	10
P0DJI9	Serum amyloid A-2 protein OS=Homo sapiens OX=9606 GN=SAA2 PE=1 SV=1	SAA2	0.0881715	0.0230559	Down	13.5271	39.3	6
P28340	DNA polymerase delta catalytic subunit OS=Homo sapiens OX=9606 GN=POLD1 PE=1 SV=2	POLD1	0.0447349	0.0403062	Down	123.631	1.7	1
