# Supplementary material for: Cholesterol metabolism dysregulated by key HBV mutations revealed through multi-omics profiling
Source: iScience. 2026 Apr 22;29(5):115844. doi: 10.1016/j.isci.2026.115844 (PMC13157172; doi:10.1016/j.isci.2026.115844)
Supplement: Table S4. Differentially expressed metabolites of serum samples between the HBV G1896A mutation group and the WT group [file mmc5.xlsx]

## Sheet: Sheet1
Metabolite ID	Compounds	Formula	score	VIP	P-value	FDR	Fold change	Type
ME0007381	Iohexol	C19H26I3N3O9	0.912	1.99164	0.0478571	0.817143	89.5933	up
ME0053478	Geniposidic acid	C16H22O10	0.7875	1.98791	0.0408576	0.815762	58.6229	up
ME0113537	6-[4-(3-acetyloxiran-2-yl)-2-methoxyphenoxy]-3,4,5-trihydroxyoxane-2-carboxylic acid	C17H20O10	0.533	1.98592	0.0433356	0.815762	31.3217	up
ME0013396	PE(18:0/20:4(5Z,8Z,11Z,14Z))	C43H78NO8P	0.8196	1.92958	0.0142995	0.722892	6.47191	up
ME0001300	1,2-Diphenylhydrazine	C12H12N2	0.7028	1.75838	0.0300025	0.782957	5.50899	up
MEDL02225	Arabinose	C5H10O5	0.9092	1.66624	0.0379894	0.815762	3.76647	up
ME0010230	Hydroiodic acid	HI	0.9587	1.76047	0.00362284	0.722892	3.76607	up
ME0120713	4-Quinolone-3-Carboxamide Furan CB2 Agonist	C30H36N2O4	0.7554	1.90273	0.0474	0.817143	3.64701	up
ME0106005	Benazepril	C24H28N2O5	0.6249	1.72672	0.00704325	0.722892	3.59756	up
ME0009652	Ranolazine	C24H33N3O4	0.753	1.98438	0.00415668	0.722892	3.53467	up
ME0148888	Emindole Sb	C28H39NO	0.6738	1.71452	0.0154027	0.722892	3.49261	up
ZINC73032	3-(3,4,5-Trimethoxyphenyl)propanoic acid	C12H16O5	0.8335	1.86499	0.00480466	0.722892	3.31933	up
ME0005955	Acetylpterosin C	C16H20O4	0.6747	1.95481	0.00958936	0.722892	3.18595	up
MEDN0571	3-(3-Methoxyphenyl)Propionic Acid	C10H12O3	0.8334	1.77352	0.0331912	0.78905	3.1085	up
ME0002564	2-[5-(3,3-dimethyloxiran-2-yl)-3-methylpent-2-en-1-yl]benzene-1,3,5-triol	C16H22O4	0.7953	1.93263	0.00112266	0.722892	3.09602	up
MEDP1238	Coniferyl acetate	C12H14O4	0.9618	1.75823	0.0248949	0.782957	3.07522	up
ME0142177	Nordeoxycholic acid	C23H38O4	0.9129	1.73239	0.0159706	0.722892	2.97172	up
ME0155072	Phe-Ala-Asn-Lys	C22H34N6O6	0.7439	1.93356	0.0182013	0.730463	2.82168	up
ME0129912	1-hydroxy-2-[6-(2-methylbut-3-en-2-yl)-7-oxo-2H,3H,7H-furo[3,2-g]chromen-2-yl]propan-2-yl acetate	C21H24O6	0.8452	1.8667	0.0177242	0.722892	2.76946	up
ME0111263	Pramipexole	C10H17N3S	0.7389	1.64506	0.0132363	0.722892	2.74068	up
ME0143007	3-Isopropylcatechol	C9H12O2	0.7346	1.71894	0.0079472	0.722892	2.68108	up
ME0154586	Nomilin	C28H34O9	0.718	1.52421	0.0489906	0.817174	2.68095	up
MEDL02741	Xanthoxylin	C10H12O4	0.7348	1.72932	0.00723462	0.722892	2.66934	up
ME0160189	N(5)-Acetyl-L-ornithine	C7H14N2O3	0.6628	1.83894	0.00672949	0.722892	2.6577	up
MEDP1600	4-Propylphenol	C9H12O	0.8	1.68508	0.0237831	0.782957	2.618	up
ME0013999	3-Carboxy-4-methyl-5-propyl-2-furanpropionic acid	C12H16O5	0.9587	1.71558	0.017496	0.722892	2.59537	up
ME0141713	1-Dehydro-12-gingerdione	C23H34O4	0.7139	1.849	0.00976799	0.722892	2.49225	up
ME0113252	5-Methyl-2-furancarboxaldehyde	C6H6O2	0.6708	1.8227	0.00679876	0.722892	2.38847	up
ME0143617	5-Formimidoyltetrahydrofolic acid	C20H24N8O6	0.819	1.6753	0.0418512	0.815762	2.30487	up
ME0132537	3,4,5-Trimethoxycinnamic acid	C12H14O5	0.7637	1.61257	0.0457797	0.817143	2.27514	up
ME0058434	Docosanoic acid, 1-[[[(2-aminoethoxy)hydroxyphosphinyl]oxy]methyl]-2-[(1-oxoeicosyl)oxy]ethyl ester, (R)-	C47H94NO8P	0.912	1.51016	0.0418103	0.815762	2.21965	up
ME0103418	6-Thioguanosine-5'-O-triphosphate	C11H18N5O13P3	0.7015	1.88116	0.00605753	0.722892	2.20611	up
ME0159161	Val-Ser-Phe	C17H25N3O5	0.6873	1.86698	0.0123421	0.722892	2.19099	up
ME0103012	(6S)-2-Methyl-6-(2-hydroxy-4-methylphenyl)-2-hepten-4-one	C15H20O2	0.6811	1.93549	0.00158353	0.722892	2.19063	up
ME0109613	Ser-Glu-Lys	C14H26N4O7	0.7897	1.84335	0.00500543	0.722892	2.18396	up
FDATN01089	Ataluren	C15H9FN2O3	0.6739	1.5829	0.0287649	0.782957	2.18258	up
ME0000731	(4-Hydroxy-3-methoxyphenyl)ethanol	C9H12O3	0.5336	1.9402	0.00468003	0.722892	2.0949	up
ME0149513	17-Amino-17-demethoxygeldanamycin	C28H39N3O8	0.725	1.62727	0.0435922	0.815762	2.07501	up
ME0052379	Dihydrophaseic acid	C15H22O5	0.6849	1.76358	0.0130223	0.722892	2.05883	up
ME0123002	Azatadine	C20H22N2	0.7372	1.73458	0.0334571	0.78905	2.02335	up
ME0105421	Acetylglycine	C4H7NO3	0.8012	1.71346	0.030408	0.785186	2.01372	up
MEDL01909	1,7-Bis(4-hydroxyphenyl)-3-heptanone	C19H22O3	0.8457	1.76154	0.0126266	0.722892	2.00755	up
ME0148399	Diacetyl-10-gingerdiol	C25H40O6	0.8073	1.66865	0.0391265	0.815762	1.97999	up
ME0169022	Danazol	C22H27NO2	0.5716	1.95328	0.000415413	0.722892	1.93217	up
ME0152953	Lys-Glu-Gln	C16H29N5O7	0.6965	1.85524	0.00471702	0.722892	1.91137	up
MEDN0863	25-Hydroxycholesterol	C27H46O2	0.63	1.64259	0.0348049	0.78905	1.87146	up
ME0169525	N-Arachidonoyl-L-Serine	C23H37NO4	0.7439	1.92185	0.0112179	0.722892	1.86409	up
ME0005966	Acitretin	C21H26O3	0.6154	1.68243	0.0318	0.78905	1.84819	up
MEDTP02151	11beta-Hydroxyprogesterone	C21H30O3	0.5057	1.56992	0.0474541	0.817143	1.81074	up
ME0110177	Tumonoic acid F	C21H37NO5	0.7195	1.85573	0.00751333	0.722892	1.80836	up
ME0152872	Lys-Arg-Ser	C15H31N7O5	0.6944	1.63702	0.0485401	0.817143	1.80192	up
ME0135191	6',7'-Dihydroxybergamottin	C21H24O6	0.7754	1.79674	0.0127913	0.722892	1.79023	up
ME0155410	Phe-Val-Ile-Glu	C25H38N4O7	0.7659	1.59619	0.0396032	0.815762	1.66719	up
ME0110288	Tyrosylleucine	C15H22N2O4	0.8009	1.8907	0.0338184	0.78905	1.62636	up
ME0055456	O-Decanoyl-L-carnitine	C17H33NO4	0.9564	1.8515	0.00777908	0.722892	1.61964	up
ME0010643	Pinoresinol	C20H22O6	0.9126	1.9181	0.0310136	0.78905	1.61525	up
MEDP1637	11-Dehydrocorticosterone	C21H28O4	0.6994	1.87919	0.0432164	0.815762	1.61156	up
ME0054402	L-Octanoylcarnitine	C15H29NO4	0.9736	1.74112	0.0269684	0.782957	1.60877	up
ME0007125	Fenoterol	C17H21NO4	0.7842	1.74538	0.0210941	0.755023	1.60002	up
ME0155252	Phe-Leu-Leu	C21H33N3O4	0.7527	1.8417	0.0490648	0.817174	1.5986	up
ME0004081	3-isobutyryl-1-(2-oxo-3-(4-phenoxyphenoxy)propyl)-1H-indole-5-carboxylic acid	C28H25NO6	0.6117	1.82832	0.0100289	0.722892	1.58031	up
ME0158444	Tyr-Gln-Thr-Lys	C24H38N6O8	0.8934	1.82439	0.043056	0.815762	1.57091	up
ME0063324	Reticulatamol	C35H66O3	0.6648	1.75059	0.0170964	0.722892	1.56902	up
MEDP1521	Carnitine C14:2 Isomer 1	C21H37NO4	0.9379	1.83639	0.00997877	0.722892	1.55617	up
ME0013265	21-Hydroxypregnenolone	C21H32O3	0.5805	1.831	0.0168338	0.722892	1.55116	up
ME0140737	[(1R)-1-(3-aminophenyl)-3-(3,4-dimethoxyphenyl)propyl] (2S)-1-(3,3-dimethyl-2-oxopentanoyl)piperidine-2-carboxylate	C30H40N2O6	0.8096	1.89085	0.00366143	0.722892	1.55019	up
MEDTN02450	N-(Cyclopropylmethyl)-7-[3,5-dihydroxy-2-(3-hydroxy-5-phenylpent-1-EN-1-YL)cyclopentyl]hept-5-enamide	C27H39NO4	0.6041	1.80444	0.0464076	0.817143	1.54787	up
ME0124324	Huperzine A	C15H18N2O	0.7409	1.85896	0.0279493	0.782957	1.53878	up
ME0006467	Calpeptin	C20H30N2O4	0.6839	1.73853	0.0215033	0.755023	1.53408	up
ME0138965	Milbemycin A3	C31H44O7	0.6283	1.681	0.0289563	0.782957	1.52488	up
ME0158580	Tyr-Phe-Val	C23H29N3O5	0.9261	1.91579	0.0297742	0.782957	1.50377	up
ME0125868	N-Nitroso-pyrrolidine	C4H8N2O	0.8053	1.80918	0.0164119	0.722892	1.50166	up
ME0005284	4-Nitrophenol	C6H5NO3	0.9293	1.8773	0.0042766	0.722892	1.50065	up
ME0148614	Di-trans,poly-cis-undecaprenyl diphosphate	C55H92O7P2	0.6336	1.65501	0.0452124	0.817143	1.48266	up
ME0055426	5Z,8Z,11Z,14Z-Eicosatetraenoic acid, oxiranylmethyl ester	C23H36O3	0.6169	1.80687	0.0125519	0.722892	1.44258	up
ME0011292	(3xi,5Z)-1,5-Octadien-3-ol	C8H14O	0.6992	1.89658	0.0034228	0.722892	1.43174	up
ME0157863	Thr-Val-Ile-Thr-Gly	C21H39N5O8	0.598	1.69398	0.0479935	0.817143	1.42491	up
ME0007245	FAA(17:1)	C24H38O3	0.7456	1.763	0.0465753	0.817143	1.41606	up
ME0007121	Fenobucarb	C12H17NO2	0.7605	1.85366	0.0165871	0.722892	1.41593	up
ME0110174	Tumonoic acid A	C19H33NO4	0.7558	1.90516	0.0259603	0.782957	1.39734	up
ME0169361	Kirenol	C20H34O4	0.7119	1.82182	0.0353008	0.78905	1.39516	up
ME0107880	L-Homophenylalanine	C10H13NO2	0.8025	1.75672	0.0223738	0.768321	1.38699	up
ME0152336	Leu-Gly-Ala-Pro-Gly	C18H31N5O6	0.8776	1.6456	0.0459699	0.817143	1.3642	up
ME0109344	Pro-Air	C16H22N2O3	0.7837	1.74786	0.0203987	0.755023	1.34897	up
MEDP1084	Carnitine C12:0	C19H37NO4	0.9037	1.75555	0.0248378	0.782957	1.3344	up
ME0123207	Epsilon-caprolactam	C6H11NO	0.9432	1.74841	0.0253793	0.782957	1.32934	up
MEDTP02779	[(2R)-3-hexadecoxy-2-hydroperoxypropyl] 2-(trimethylazaniumyl)ethyl phosphate	C24H52NO7P	0.6391	1.68443	0.0419605	0.815762	1.32373	up
ME0168454	(2E)-Decenoyl-ACP	C6H11NO2	0.8749	1.77389	0.0275459	0.782957	1.31217	up
ME0055186	Tetradecanoylcarnitine	C21H41NO4	0.9682	1.83976	0.0341885	0.78905	1.28544	up
ME0108940	N-(tert-Butoxycarbonyl)-L-leucine	C11H21NO4	0.6289	1.6389	0.0468159	0.817143	1.27152	up
MEDP1528	Carnitine C18:1-OH	C25H47NO5	0.9129	1.80552	0.0318103	0.78905	1.26936	up
MEDL00401	Confertifoline	C15H22O2	0.9477	1.77308	0.0196824	0.753585	1.26109	up
ME0126616	Swainsonine	C8H15NO3	0.7909	1.81847	0.0113146	0.722892	1.2577	up
ME0111010	Dipyridamole	C24H40N8O4	0.7686	1.76835	0.0385463	0.815762	1.25028	up
ME0055291	Geraniol	C10H18O	0.7411	1.65355	0.0418663	0.815762	1.22167	up
ME0063652	Stanozolol	C21H32N2O	0.684	1.81611	0.0166578	0.722892	1.20472	up
MEDP1448	MG(18:0/0:0/0:0)	C21H42O4	0.8662	1.75904	0.02822	0.782957	1.19365	up
ME0006882	Dinoterb	C10H12N2O5	0.9318	1.74314	0.029177	0.782957	1.18895	up
ME0052652	Estra-4,9-diene-3,17-dione	C18H22O2	0.7178	1.64813	0.0471978	0.817143	1.17922	up
ME0010295	1-Methyl-1,3-cyclohexadiene	C7H10	0.8014	1.86209	0.00686816	0.722892	1.14749	up
ME0109987	Tilarginine	C7H16N4O2	0.5719	1.77087	0.0218931	0.759646	1.14445	up
ME0156222	Putaminoxin	C12H20O3	0.6307	1.7984	0.017775	0.722892	1.14372	up
ME0009829	p-Synephrine	C9H13NO2	0.8496	1.91286	0.0104625	0.722892	1.13988	up
ME0105125	3-Oxopentanoic acid	C5H8O3	0.8008	1.79335	0.0185195	0.734385	1.1386	up
MEDP0655	p-Anisidine	C7H9NO	0.7337	1.7221	0.0320926	0.78905	1.13385	up
ME0148040	Cys-Lys-Ser	C12H24N4O5S1	0.8326	1.86628	0.00758627	0.722892	1.13256	up
ME0000398	Pilocarpine	C11H16N2O2	0.7866	1.67575	0.0388827	0.815762	1.12594	up
ME0146958	Cadiamine	C15H26N2O3	0.6803	1.65221	0.048408	0.817143	1.12307	up
ME0013154	2,5-Dimethyl-1H-pyrrole	C6H9N	0.7228	1.9096	0.00267666	0.722892	1.11063	up
ME0007646	Methoxyphenamine	C11H17NO	0.8	1.80843	0.0135697	0.722892	1.10744	up
ME0155587	1-Piperideine	C5H9N	0.8961	1.81699	0.0203768	0.755023	1.08912	up
ME0108210	Methazolamide	C5H8N4O3S2	0.7496	1.8013	0.0167869	0.722892	0.917127	down
FDATN00851	Tacrolimus	C44H69NO12	0.6024	1.78853	0.0371354	0.808483	0.909934	down
ME0145000	2,2':5',2''-Terthiophene	C12H8S3	0.7079	1.73436	0.0289893	0.782957	0.850627	down
ME0142552	2-Oxosuberate	C8H12O5	0.5927	1.69803	0.0348865	0.78905	0.848217	down
ME0107334	L-Histidine	C6H9N3O2	0.9499	1.68676	0.0350478	0.78905	0.84733	down
ME0012229	12-Hydroxyjasmonic acid	C12H18O4	0.7535	1.85919	0.0117515	0.722892	0.835267	down
ME0143770	(3S,5S,6S,8S,9S,10R,13R,17R)-17-[(2R,5R)-5,6-dimethylheptan-2-yl]-10,13-dimethyl-2,3,4,5,6,7,8,9,11,12,14,15,16,17-tetradecahydro-1H-cyclopenta[a]phenanthrene-3,6-diol	C28H50O2	0.7978	1.87306	0.00942254	0.722892	0.820537	down
ME0106460	Dimethyl carbonate	C3H6O3	0.8901	1.63603	0.0498548	0.818398	0.803965	down
ME0142350	N-(2-formylphenyl)formamide	C8H7NO2	0.5935	1.78942	0.0147392	0.722892	0.79744	down
ME0120692	4-Pyridoxic acid	C8H9NO4	0.7223	1.82161	0.0300866	0.782957	0.793627	down
ME0103118	Vitamin E	C29H50O2	0.7435	1.78128	0.0333068	0.78905	0.789229	down
ME0122340	7-[3-(Dimethylamino)propoxy]-6-Methoxy-2-(4-Methyl-1,4-Diazepan-1-Yl)-N-(1-Methylpiperidin-4-Yl)quinazolin-4-Amine	C26H43N7O2	0.735	1.72639	0.0256287	0.782957	0.78542	down
ME0105531	L-Alanine	C3H7NO2	0.8171	1.70509	0.0352607	0.78905	0.780466	down
MEDTP01664	Carnitine C14:0	C21H41NO4	0.6726	1.7747	0.0383794	0.815762	0.771169	down
ME0012993	1-Stearoyl-2-arachidonyl-sn-glycero-3-phosphocholine	C46H84NO8P	0.9549	1.69323	0.0458643	0.817143	0.764246	down
MEDN1810	Tyrphostin 23	C10H6N2O2	0.7571	1.8657	0.0215332	0.755023	0.740918	down
ME0156992	Serylarginine	C9H19N5O4	0.6136	1.68417	0.0433612	0.815762	0.739389	down
MEDP0773	Norambreinolide	C16H26O2	0.788	1.71458	0.0485723	0.817143	0.718246	down
ME0110917	N-(2-hydroxyethyl)icosanamide	C22H45NO2	0.8923	1.65924	0.0430473	0.815762	0.707312	down
ME0157706	Thr-Leu-Lys-Lys	C22H44N6O6	0.7878	1.68955	0.0416327	0.815762	0.701572	down
ME0145407	Arg-Leu-Arg-Glu-Lys	C29H56N12O8	0.7147	1.8369	0.0313452	0.78905	0.699805	down
ME0056739	Ethyl palmitoleate	C18H34O2	0.8704	1.83092	0.0188497	0.738686	0.692715	down
ME0011154	(3b,24x)-Cycloartane-3-oxo-24,25-diol	C30H50O3	0.7398	1.77249	0.0177956	0.722892	0.689625	down
MEDN1476	Allantoic acid	C4H8N4O4	0.8925	1.67366	0.0421728	0.815762	0.687883	down
ME0104373	2-[1-(Carboxymethyl)-3-methylcyclohexyl]acetic acid	C11H18O4	0.8262	1.89197	0.0160826	0.722892	0.681982	down
ME0012956	PC(16:0/20:4(5Z,8Z,11Z,14Z))	C44H80NO8P	0.911	1.88883	0.00593974	0.722892	0.680167	down
ME0112171	2-Hydroxyacetophenone	C8H8O2	0.761	1.86026	0.035101	0.78905	0.676888	down
ME0107415	Lenticin	C14H18N2O2	0.9022	1.7893	0.0245621	0.782957	0.665396	down
ME0017203	Citranaxanthin	C33H44O	0.7832	1.66881	0.029626	0.782957	0.655972	down
ME0160612	Fungisterol	C28H48O	0.5799	1.8878	0.0251758	0.782957	0.64902	down
ME0014406	4alpha-Formyl-4beta-methyl-5alpha-cholesta-8-en-3beta-ol	C29H48O2	0.7014	1.69736	0.0364205	0.803421	0.645018	down
ME0007100	Exalamide	C13H19NO2	0.7496	1.94312	0.00176314	0.722892	0.639754	down
ME0013091	2,3-Diacetoxypropyl stearate	C25H46O6	0.6832	1.67086	0.0269222	0.782957	0.620727	down
ME0006396	1,1-Bis(4-hydroxyphenyl)ethane	C14H14O2	0.6565	1.74538	0.0290287	0.782957	0.610678	down
FDATN01043	Abemaciclib	C27H32F2N8	0.8124	1.70601	0.0266831	0.782957	0.600759	down
ME0115262	Sedoheptulose	C7H14O7	0.7755	1.81252	0.0262383	0.782957	0.588419	down
ME0057831	PC(O-16:0/22:6(4Z,7Z,10Z,13Z,16Z,19Z))	C46H82NO7P	0.9049	1.92224	0.00739113	0.722892	0.585946	down
ME0142817	3beta-(1-Pyrrolidinyl)-5alpha-pregnane-11,20-dione	C25H39NO2	0.7367	1.72652	0.0343901	0.78905	0.579532	down
MEDL00860	D-Ornithine	C5H12N2O2	0.9487	1.78974	0.0243804	0.782957	0.573449	down
ME0006085	Acetylsalicylic acid	C9H8O4	0.7284	1.65391	0.0400866	0.815762	0.569192	down
ME0146899	Bucharidine	C19H25NO4	0.7699	1.61514	0.0407033	0.815762	0.567798	down
ME0000559	(2,3-Dihydroxy-4-methoxyphenyl)(phenyl)methanone	C14H12O4	0.6563	1.76084	0.0231383	0.782957	0.561018	down
ME0125624	N-Acetylimidazole	C5H6N2O	0.8971	1.77157	0.0131488	0.722892	0.558063	down
ME0156412	Ripazepam	C15H16N4O	0.7023	1.66914	0.0214704	0.755023	0.524192	down
ZINC43617340	Pipericine	C22H41NO	0.7584	1.78458	0.0148857	0.722892	0.520116	down
ME0112842	Hydroxykynurenine	C10H12N2O4	0.5572	1.65549	0.0347941	0.78905	0.510647	down
ME0003126	5-Sulfosalicylic acid	C7H6O6S	0.7932	1.86426	0.0107164	0.722892	0.500068	down
ME0105082	3-Mercaptopyruvic acid	C3H4O3S	0.8482	1.80536	0.0157205	0.722892	0.49761	down
ME0126980	xi-4,5-Dihydro-2,4(5)-dimethyl-1H-imidazole	C5H10N2	0.7946	1.80634	0.0143625	0.722892	0.493905	down
ME0141840	1-Stearoyl-2-Docosahexaenoyl-sn-Glycero-3-[Phospho-rac-(1-glycerol)]	C46H79O10P	0.5533	1.72466	0.0141987	0.722892	0.486591	down
ME0106767	gamma-Glutamylcysteine	C8H14N2O5S	0.5789	1.81282	0.0110467	0.722892	0.479371	down
ME0113143	4-O-beta-D-glucosyl-4-coumaric acid	C15H18O8	0.7103	1.71211	0.0207705	0.755023	0.479065	down
ME0106884	Glu-Ala-Trp	C19H24N4O6	0.5783	1.68764	0.0287583	0.782957	0.47033	down
ME0012269	13(S)-Hydroperoxylinolenic acid	C18H30O4	0.8896	1.74922	0.0355321	0.78905	0.469198	down
ME0000341	Morphine-6-glucuronide	C23H27NO9	0.6767	1.59003	0.0456682	0.817143	0.46159	down
ME0114436	Ethyl cellulose	C20H38O11	0.5994	1.45661	0.0451008	0.817143	0.44622	down
ME0114280	Dihyroxy-1H-indole glucuronide I	C14H15NO8	0.6702	1.70864	0.020818	0.755023	0.444429	down
ME0060324	PE-NMe2(18:0/22:4(7Z,10Z,13Z,16Z))	C47H86NO8P	0.7184	1.66073	0.0366898	0.804038	0.432121	down
ME0119640	3-Indoleacetonitrile	C10H8N2	0.5037	1.83921	0.00479834	0.722892	0.423437	down
ME0161483	Allopregnane-3beta,17alpha,21-triol-11,20-dione	C21H32O5	0.8699	1.97496	0.0127528	0.722892	0.421008	down
ME0011404	Farnesylacetone	C18H30O	0.6396	1.87466	0.00212839	0.722892	0.417742	down
ME0145332	Arg-Gln-Ser-Lys	C20H39N9O7	0.7456	1.77603	0.014238	0.722892	0.415281	down
MEDP0513	Palmitic amide	C16H33NO	0.8872	1.60813	0.0435641	0.815762	0.412429	down
ME0155706	3alpha-Hydroxy-5beta-pregnane-20-one sulfate	C21H34O5S	0.7243	1.62234	0.0273857	0.782957	0.41182	down
MEDL01914	2,6-Dihydroxybenzoic acid	C7H6O4	0.914	1.70354	0.0405147	0.815762	0.410466	down
ME0144790	Ala-Val-Asn-Asp	C16H27N5O8	0.6244	1.79349	0.0267833	0.782957	0.409356	down
ME0010676	Xanthurenic acid	C10H7NO4	0.6712	1.63923	0.0338917	0.78905	0.404044	down
ME0103357	2'-O-Methyladenosine	C11H15N5O4	0.7698	1.97325	0.000821303	0.722892	0.403197	down
ME0060994	PE-NMe2(24:1(15Z)/22:6(4Z,7Z,10Z,13Z,16Z,19Z))	C53H92NO8P	0.6349	1.57651	0.0335861	0.78905	0.387982	down
ME0146894	(3S,8S,9R,10R,13R,14S,17R)-17-[(2R)-5,6-dihydroxy-6-methylheptan-2-yl]-3-hydroxy-4,4,9,13,14-pentamethyl-1,2,3,7,8,10,12,15,16,17-decahydrocyclopenta[a]phenanthren-11-one	C30H50O4	0.7469	1.84578	0.0479788	0.817143	0.385332	down
ME0155973	Pro-Pro-Asp-Gln-Gln	C24H37N7O10	0.7543	1.75103	0.012802	0.722892	0.384186	down
ME0060366	PE-NMe2(18:1(9Z)/18:1(9Z))	C43H82NO8P	0.7645	1.52475	0.043586	0.815762	0.37918	down
ME0145662	Asn-Ala-Leu-Ala-His	C22H36N8O7	0.8014	1.73608	0.015744	0.722892	0.360824	down
ME0059613	PE-NMe(20:1(11Z)/15:0)	C41H80NO8P	0.9591	1.70067	0.0080182	0.722892	0.35791	down
ME0103715	Zeatin riboside	C15H21N5O5	0.5939	1.75169	0.00883034	0.722892	0.357258	down
ME0143978	7-Keto-dehydroepiandrosterone	C19H26O3	0.6929	1.6353	0.0195258	0.753585	0.353676	down
ME0169632	Paraxanthine	C7H8N4O2	0.7991	1.90465	0.00885021	0.722892	0.35347	down
MEDN1751	2-Hexyldecanoic acid	C16H32O2	0.9374	1.85563	0.0040371	0.722892	0.35199	down
MEDN0416	Ureidoisobutyric Acid	C5H10N2O3	0.8161	1.818	0.0117084	0.722892	0.328217	down
ME0158057	Trifenmorph	C23H23NO	0.6381	1.70966	0.023724	0.782957	0.31785	down
ME0115112	Perseitol	C7H16O7	0.6716	1.81894	0.0126011	0.722892	0.304658	down
ME0168683	Aconitic acid	C6H6O6	0.7617	1.96618	0.012299	0.722892	0.292584	down
ME0108639	N-Acetyl-L-glutamic acid	C7H11NO5	0.7533	1.6836	0.0398303	0.815762	0.292464	down
ME0155471	2-Phenylethanol	C8H10O	0.7008	1.94214	0.00187459	0.722892	0.25195	down
ME0113782	6-Undecanone	C11H22O	0.7958	1.53235	0.047033	0.817143	0.251888	down
MEDP1493	N6-Methyladenosine	C11H15N5O4	0.7712	1.7829	0.0273237	0.782957	0.194592	down
MEDL02208	Nornicotine	C9H12N2	0.645	1.98834	0.00942674	0.722892	0.181437	down
ME0114809	D-Mannose 6-phosphate	C6H13O9P	0.7702	1.7973	0.0152665	0.722892	0.179862	down
ME0010090	Zingerone	C11H14O3	0.5588	1.88772	0.00534621	0.722892	0.159834	down
MEDP0584	Pterin	C6H5N5O	0.7041	1.41735	0.0469238	0.817143	0.129767	down
