# Supplementary material for: Cholesterol metabolism dysregulated by key HBV mutations revealed through multi-omics profiling
Source: iScience. 2026 Apr 22;29(5):115844. doi: 10.1016/j.isci.2026.115844 (PMC13157172; doi:10.1016/j.isci.2026.115844)
Supplement: Table S5. Differentially expressed metabolites of serum samples between the HBV A1762T/G1764A mutation group and the WT group [file mmc6.xlsx]

## Sheet: Sheet1
Metabolite ID	Compounds	Formula	score	VIP	P-value	FDR	Fold change	Type
ME0126499	Saccharin	C7H5NO3S	0.8019	1.8966	0.0466762	0.659164	25.8618	up
ME0014075	3-Hydroxy-6,8-dimethoxy-7(11)-eremophilen-12,8-olide	C17H26O5	0.8007	1.85606	0.00487082	0.40764	11.6843	up
ME0149513	17-Amino-17-demethoxygeldanamycin	C28H39N3O8	0.725	1.8533	0.0182255	0.567176	7.73358	up
ME0059407	PE-NMe(18:0/24:1(15Z))	C48H94NO8P	0.6265	1.75556	0.0269936	0.579753	6.68092	up
ME0053818	[(2R,3S,4S,5R,6R)-6-[[(7R,9S,10R,13R,14S,16S,17R)-3-[(2S,3R,4R,5R)-5-acetyloxy-3,4-dihydroxyoxan-2-yl]oxy-7-hydroxy-4,4,9,13,14-pentamethyl-17-[(2R)-6-methylhept-5-en-2-yl]-2,3,7,8,10,11,12,15,16,17-decahydro-1H-cyclopenta[a]phenanthren-16-yl]oxy]-3,4,5-trihydroxyoxan-2-yl]methyl acetate	C45H72O14	0.699	1.80481	0.0317165	0.612883	6.51481	up
ME0148244	delta-Carotene	C40H56	0.5942	1.81854	0.00186332	0.363081	5.76128	up
ME0054757	Menatetrenone	C31H40O2	0.6319	1.69768	0.00813784	0.511148	5.35133	up
ME0161662	(8R,10S,13S,17S)-17-hydroxy-10-(hydroxymethyl)-13-methyl-1,2,6,7,8,9,11,12,14,15,16,17-dodecahydrocyclopenta[a]phenanthren-3-one	C19H28O3	0.7633	1.57579	0.0456003	0.659164	5.30183	up
ME0166377	Lolitriol	C37H49NO7	0.6538	1.69286	0.0075389	0.508337	5.24822	up
ME0127132	(E,E)-Di-1-propenyl disulfide	C6H10S2	0.5527	1.84637	0.0118739	0.562284	5.18098	up
ME0002136	2,3-Diacetoxy-7,8-epoxy-24,29-dinor-1,3,5-friedelatriene-20-carboxylic acid	C33H44O7	0.7051	1.76077	0.0387885	0.623733	4.65161	up
ME0010080	Xipamide	C15H15ClN2O4S	0.6517	1.57196	0.0233985	0.579753	4.55081	up
ME0150808	His-Ala-Arg-Glu	C20H33N9O7	0.7322	1.82013	0.000495106	0.335323	4.35441	up
ME0137491	4,4'-Diisothiocyanostilbene-2,2'-disulfonic acid	C16H10N2O6S4	0.6185	1.7084	0.00932654	0.543137	4.34692	up
ME0104392	beta-D-Glucose pentaacetate	C16H22O11	0.7787	1.49758	0.0485869	0.659164	4.17143	up
ME0167339	[(2S)-1-hexadecanoyloxy-3-[(6Z,9Z,12Z,15Z)-octadeca-6,9,12,15-tetraenoyl]oxypropan-2-yl] (9Z,12Z,15Z)-octadeca-9,12,15-trienoate	C55H92O6	0.5112	1.84367	0.00311101	0.40764	4.03536	up
MEDL02225	Arabinose	C5H10O5	0.9092	1.64438	0.0149797	0.566675	4.01446	up
ME0111750	10-Undecen-2-one	C11H20O	0.905	1.52382	0.0480968	0.659164	3.91986	up
ME0151015	His-Lys-Leu-Val-Val	C28H50N8O6	0.7709	1.56415	0.0160279	0.567176	3.87991	up
ME0012462	5-[(3aR,4S,5S)-5-hydroxy-4-(4-methyl-3-oxooct-1-en-6-ynyl)-3,3a,4,5,6,6a-hexahydro-1H-pentalen-2-ylidene]pentanoic acid	C22H30O4	0.8353	1.77834	0.0430065	0.647822	3.80859	up
ME0164611	(3R,5R,8S,9S,10S,14S)-3,11-dihydroxy-17-(2-hydroxyacetyl)-10-methyl-2,3,4,5,6,7,8,9,11,12,14,15,16,17-tetradecahydro-1H-cyclopenta[a]phenanthrene-13-carbaldehyde	C21H32O5	0.7997	1.55471	0.00795138	0.509041	3.756	up
ME0063621	Sphinganine 1-phosphate	C18H40NO5P	0.7842	1.76419	0.0275883	0.585595	3.74375	up
ME0148297	Deoxytubulosine	C29H37N3O2	0.6323	1.4809	0.0473318	0.659164	3.63721	up
ME0154934	pateamine A	C31H45N3O4S	0.8771	1.60355	0.0131746	0.562284	3.52758	up
ME0059319	PE-NMe(15:0/24:0)	C45H90NO8P	0.6846	1.81916	0.00210462	0.363081	3.47802	up
ME0160282	Mannosylglycerate	C9H16O9	0.8994	1.69007	0.0491355	0.659164	3.20599	up
ME0061616	[(1S,2R,7S,9R,11R,12R,13S,16R)-15-[(1S)-1-[(2R)-4,5-dimethyl-6-oxo-2,3-dihydropyran-2-yl]ethyl]-12-hydroxy-2,16-dimethyl-3-oxo-8-oxapentacyclo[9.7.0.02,7.07,9.012,16]octadeca-4,14-dien-13-yl] acetate	C30H38O7	0.5056	1.84257	0.0262259	0.579753	3.11685	up
ME0109068	Pentobarbital	C11H18N2O3	0.7783	1.78424	0.00394793	0.40764	3.06704	up
ME0168154	10-Formyltetrahydrofolic acid	C20H23N7O7	0.7246	1.83256	0.00577515	0.436942	3.05168	up
ME0055691	1,2-Divaccenoyl-rac-glycero-3-phosphate	C39H73O8P	0.9478	1.31749	0.0398633	0.628934	2.94302	up
ME0141633	17-phenyl trinor PGF2 diethyl amide	C27H41NO4	0.6659	1.33939	0.0491507	0.659164	2.93443	up
ME0056853	1-pentadecanoyl-2-(11Z-octadecenoyl)-sn-glycero-3-phosphocholine	C41H80NO8P	0.9613	1.82956	0.0201015	0.567176	2.9238	up
ME0138416	Dihydroferulic acid	C10H12O4	0.911	1.87066	0.0050696	0.40764	2.91047	up
ME0011790	1-(1Z-octadecenyl)-2-(4Z,7Z,10Z,13Z,16Z,19Z-docosahexaenoyl)-sn-glycero-3-phosphocholine	C48H84NO7P	0.928	1.30806	0.0364995	0.623733	2.83032	up
ME0054460	Lutein	C40H56O2	0.8769	1.73282	0.00995234	0.543137	2.801	up
ME0059298	PE-NMe(15:0/18:1(11Z))	C39H76NO8P	0.9406	1.67068	0.0421879	0.645126	2.78445	up
ME0012715	Biosone	C30H46O4	0.9115	1.60467	0.0439617	0.656271	2.78133	up
ME0105672	Arg-Pro-Arg	C17H33N9O4	0.5656	1.81478	0.0343348	0.623733	2.78094	up
ME0000249	Ergonovine	C19H23N3O2	0.7448	1.30532	0.0483059	0.659164	2.70237	up
MEDN0784	9-OxoODE	C18H30O3	0.8032	1.68601	0.0111283	0.561303	2.69714	up
ME0157863	Thr-Val-Ile-Thr-Gly	C21H39N5O8	0.598	1.81472	0.0462523	0.659164	2.66298	up
ME0145812	Asn-Leu-Lys-Asp	C20H36N6O8	0.7668	1.43363	0.0364361	0.623733	2.63039	up
ME0053753	Glycochenodeoxycholic acid 7-sulfate	C26H43NO8S	0.97	1.77305	0.0336598	0.61908	2.55252	up
ME0063313	Reciniferatoxin	C37H40O9	0.5346	1.54543	0.0376341	0.623733	2.53276	up
ME0122776	Alloxan	C4H2N2O4	0.5645	1.67153	0.0390314	0.623733	2.5098	up
ME0146468	Avermectin B1a aglycone	C34H48O8	0.6845	1.45236	0.0459967	0.659164	2.48354	up
ME0009319	P,P-Dioctyldiphenylamine	C28H43N	0.5202	1.53435	0.0219433	0.575834	2.4129	up
ME0159449	Zephyranthine	C16H19NO4	0.7266	1.63086	0.0405	0.631263	2.40489	up
ME0109613	Ser-Glu-Lys	C14H26N4O7	0.7897	1.73852	0.0236094	0.579753	2.3287	up
ME0121074	5-Acetylamino-6-formylamino-3-methyluracil	C8H10N4O4	0.8191	1.85929	0.0224261	0.579753	2.29419	up
ME0194192	(Z)-7-[(2R)-3,5-dihydroxy-2-[(E)-3-hydroxy-5-phenylpent-1-enyl]cyclopentyl]-N-ethylhept-5-enamide	C25H37NO4	0.7966	1.7283	0.0166084	0.567176	2.29352	up
ME0055570	PA(14:1(9Z)/18:4(6Z,9Z,12Z,15Z))	C35H59O8P	0.633	1.34545	0.0467967	0.659164	2.2901	up
ME0011581	(R)-1-O-[b-D-Glucopyranosyl-(1->6)-b-D-glucopyranoside]-1,3-octanediol	C20H38O12	0.5037	1.76356	0.0366869	0.623733	2.27414	up
ME0006843	Diisodecyl phthalate	C28H46O4	0.7977	1.76769	0.00451949	0.40764	2.21509	up
ME0124758	Marbofloxacin	C17H19FN4O4	0.5583	1.52955	0.0434344	0.651321	2.20772	up
ME0110288	Tyrosylleucine	C15H22N2O4	0.8009	1.88825	0.00704654	0.488707	2.19554	up
ME0053754	Glycocholic acid	C26H43NO6	0.9432	1.50542	0.0322286	0.616604	2.18228	up
ME0109524	Ramipril	C23H32N2O5	0.8413	1.58773	0.0296976	0.602826	2.18115	up
ME0142190	(1S,2R,4R,5S,7S,11S,15R,16S)-4,5-dihydroxy-2,16-dimethyl-15-[(2S,3R,4R,5S)-3,4,7-trihydroxy-5,6-dimethylheptan-2-yl]-9-oxatetracyclo[9.7.0.02,7.012,16]octadecan-8-one	C28H48O7	0.999	1.72009	0.0124053	0.562284	2.15278	up
ME0016215	Blumealactone A	C20H28O6	0.6081	1.42069	0.0466307	0.659164	2.11261	up
ME0054285	Latanoprost ethyl amide	C25H39NO4	0.6313	1.52195	0.0467249	0.659164	2.11252	up
ME0113537	6-[4-(3-acetyloxiran-2-yl)-2-methoxyphenoxy]-3,4,5-trihydroxyoxane-2-carboxylic acid	C17H20O10	0.533	1.87039	0.0170544	0.567176	2.10968	up
ME0149728	Gln-Ile-Tyr-Glu	C25H37N5O9	0.8339	1.81278	0.0350372	0.623733	2.07423	up
ME0103418	6-Thioguanosine-5'-O-triphosphate	C11H18N5O13P3	0.7015	1.6597	0.0372115	0.623733	1.98457	up
ME0122598	8-Chlorotheophylline	C7H7ClN4O2	0.7544	1.6306	0.0177981	0.567176	1.9776	up
ME0062155	Epoxideoxycorticosterone acetate	C23H30O5	0.644	1.72214	0.0378914	0.623733	1.96955	up
MEDN1299	1-Aminocyclohexanoic acid	C7H13NO2	0.6666	1.88687	0.00289603	0.401704	1.96345	up
ME0111487	D-Lactaldehyde	C3H6O2	0.9621	1.51003	0.0330006	0.616845	1.96222	up
ME0008096	N-(2-phenylphenyl)-8-[4-(3-pyridinyl)-1-triazolyl]octanamide	C27H29N5O	0.7283	1.619	0.0219678	0.575834	1.94747	up
MEDTN03179	Dodecyl sulfate	C12H26O4S	0.7965	1.64699	0.0263565	0.579753	1.92745	up
ME0169873	Spirilloxanthin	C42H60O2	0.7659	1.76714	0.0288003	0.595504	1.91292	up
ME0055412	N-Stearoyl Taurine	C20H41NO4S	0.7396	1.63234	0.0238833	0.579753	1.84629	up
ME0013003	1-Stearoyl-2-linoleoyl-sn-glycero-3-phosphoethanolamine	C41H78NO8P	0.8434	1.73229	0.0260254	0.579753	1.76788	up
ME0007245	FAA(17:1)	C24H38O3	0.7456	1.80595	0.0294866	0.602214	1.7399	up
ME0004850	4-Chloroaniline	C6H6ClN	0.7382	1.74456	0.0208082	0.567176	1.68481	up
ME0062899	PS(22:0/22:6(4Z,7Z,10Z,13Z,16Z,19Z))	C50H86NO10P	0.6616	1.85618	0.0105	0.560285	1.62758	up
ME0106218	Cyclocreatine	C5H9N3O2	0.8951	1.88588	0.000232073	0.335323	1.62411	up
ME0004669	Aminosalicylic Acid	C7H7NO3	0.7507	1.71909	0.0177524	0.567176	1.61754	up
ME0070874	TG(16:0/18:0/16:1(9Z))	C53H100O6	0.8003	1.76276	0.0140647	0.566675	1.55183	up
MEDN1366	3,5-Dihydroxybenzoic acid	C7H6O4	0.7439	1.81734	0.0185006	0.567176	1.5303	up
MEDL02021	Sarcosine	C3H7NO2	0.8118	1.81213	0.00398519	0.40764	1.5079	up
ME0117080	(1H-Indol-3-yl)methanamine	C9H10N2	0.7594	1.78527	0.0254979	0.579753	1.50226	up
ME0144018	8,12-iso-iPF2-VI 1,5- lactone	C20H32O4	0.7528	1.78976	0.0147613	0.566675	1.50158	up
ME0006882	Dinoterb	C10H12N2O5	0.9318	1.83171	0.0144633	0.566675	1.47475	up
ME0142425	2-Hydroxyisophthalic acid	C8H6O5	0.7293	1.74792	0.0148078	0.566675	1.45163	up
ME0053984	(2S,3R,5R,10R,13R,14S,17S)-2,3,14-trihydroxy-10,13-dimethyl-17-[(3R)-2,3,6-trihydroxy-6-methylheptan-2-yl]-2,3,4,5,9,11,12,15,16,17-decahydro-1H-cyclopenta[a]phenanthren-6-one	C27H44O7	0.6607	1.70768	0.0194727	0.567176	1.44062	up
ME0149596	Glaziovina	C18H19NO3	0.6853	1.72521	0.0347249	0.623733	1.42906	up
ME0145833	Asn-Lys-Leu-Arg	C22H43N9O6	0.7448	1.73799	0.0124209	0.562284	1.4191	up
ME0104831	2-Oxovaleric acid	C5H8O3	0.7976	1.81003	0.00986134	0.543137	1.39227	up
ME0010965	Secalciferol	C27H44O3	0.7262	1.63324	0.0261899	0.579753	1.38644	up
ME0140255	(3beta,24R,24'R)-fucosterol epoxide	C29H48O2	0.8295	1.62658	0.0371969	0.623733	1.36928	up
ME0148859	Echinocystic acid	C30H48O4	0.6186	1.63763	0.0280317	0.585595	1.36244	up
ME0007121	Fenobucarb	C12H17NO2	0.7605	1.80233	0.00356037	0.40764	1.35189	up
ME0106020	Benzyl glycinate	C9H11NO2	0.7321	1.8693	0.0113694	0.562284	1.33035	up
ME0155231	Phe-Ile-Leu	C21H33N3O4	0.6296	1.66075	0.0245663	0.579753	1.3064	up
ME0144505	Ala-Asn-Val	C12H22N4O5	0.897	1.79459	0.0089364	0.531237	1.29859	up
ME0146304	Asp-Tyr-Ile	C19H27N3O7	0.5951	1.69793	0.0195843	0.567176	1.29462	up
ME0143128	(2E,4Z)-3-Sulfo-2,4-hexadienedioic acid	C6H6O7S	0.7893	1.88363	0.000763007	0.335323	1.29048	up
ME0005313	Benzenebutanoic acid	C10H12O2	0.8058	1.70175	0.0281451	0.585595	1.28909	up
ME0006941	D-Tryptophan	C11H12N2O2	0.8298	1.80227	0.0348288	0.623733	1.26988	up
ME0110785	3-Butenenitrile	C4H5N	0.7333	1.61456	0.0388102	0.623733	1.24042	up
ME0052652	Estra-4,9-diene-3,17-dione	C18H22O2	0.7178	1.70657	0.0257528	0.579753	1.23104	up
ME0125160	Methyleugenol	C11H14O2	0.6376	1.78425	0.016037	0.567176	1.22176	up
ME0168567	Indole-3-carboxaldehyde	C9H7NO	0.6853	1.81659	0.0147576	0.566675	1.21561	up
MEDL02773	Indoleacetaldehyde	C10H9NO	0.8787	1.67224	0.023046	0.579753	1.20946	up
ME0169991	Uridine	C9H12N2O6	0.8566	1.80542	0.0324883	0.616845	1.20789	up
ME0123715	Dimetridazole	C5H7N3O2	0.7304	1.85656	0.00966804	0.543137	1.19974	up
ME0110047	Tropate	C9H10O3	0.8943	1.64324	0.0410541	0.63567	1.19934	up
ME0153967	[(2R,6R)-6-[(7S,10S,12R,13R,17S)-3,12-dihydroxy-10,13-dimethyl-7-[(2R,3R,4R,5R,6R)-3,4,5-trihydroxy-6-(hydroxymethyl)oxan-2-yl]oxy-2,3,4,5,6,7,8,9,11,12,14,15,16,17-tetradecahydro-1H-cyclopenta[a]phenanthren-17-yl]-2-methylheptyl] acetate	C35H60O10	0.5216	1.75389	0.0117218	0.562284	1.19832	up
ME0193946	L-Tryptophan	C11H12N2O2	0.9811	1.88545	0.00139987	0.358475	1.19664	up
ME0168416	Nicotine	C10H14N2	0.8032	1.76051	0.0187321	0.567176	1.19471	up
ME0115229	Ribose-1-phosphate	C5H11O8P	0.7552	1.82546	0.00407026	0.40764	1.15487	up
ME0013392	2-Aminohexadecanoic acid	C16H33NO2	0.7769	1.80812	0.00514037	0.40764	1.13186	up
ME0109987	Tilarginine	C7H16N4O2	0.5719	1.72434	0.0170328	0.567176	1.12128	up
ME0010295	1-Methyl-1,3-cyclohexadiene	C7H10	0.8014	1.64806	0.0364512	0.623733	1.11658	up
ME0005105	4-Hydroxyisophthalic acid	C8H6O5	0.6997	1.82393	0.0164496	0.567176	1.11002	up
ME0103718	Zolmitriptan	C16H21N3O2	0.6778	1.6105	0.0363975	0.623733	1.06399	up
ME0000187	Codeine-6-glucuronide	C24H29NO9	0.7489	1.79991	0.00650883	0.469462	0.998729	down
ME0015306	8-Dehydrocholesterol	C27H44O	0.7548	1.65494	0.039159	0.623733	0.911954	down
MEDP1522	Carnitine C13:0	C20H39NO4	0.7839	1.82381	0.0148919	0.566675	0.907674	down
ME0143770	(3S,5S,6S,8S,9S,10R,13R,17R)-17-[(2R,5R)-5,6-dimethylheptan-2-yl]-10,13-dimethyl-2,3,4,5,6,7,8,9,11,12,14,15,16,17-tetradecahydro-1H-cyclopenta[a]phenanthrene-3,6-diol	C28H50O2	0.7978	1.63197	0.0363448	0.623733	0.885431	down
ME0143999	7-Oxoheptanoic acid	C7H12O3	0.6372	1.58576	0.0405798	0.631263	0.880167	down
ME0014392	4a-Carboxy-4b-methyl-5a-cholesta-8,24-dien-3b-ol	C29H46O3	0.6227	1.62091	0.03185	0.612883	0.838122	down
ME0109000	O-Phospho-L-tyrosine	C9H12NO6P	0.8073	1.77052	0.0213073	0.572031	0.832943	down
ME0009132	N-Methyl-a-aminoisobutyric acid	C5H11NO2	0.7608	1.60834	0.0390549	0.623733	0.822436	down
MEDP1665	Carnitine C3:0	C10H19NO4	0.9728	1.78479	0.0107125	0.560285	0.809474	down
ME0129287	{4-[2,3-dioxo-3-(2,3,4,6-tetrahydroxyphenyl)propyl]-2,6-dihydroxyphenyl}oxidanesulfonic acid	C15H12O12S	0.6153	1.62536	0.0424413	0.645126	0.792292	down
ME0142552	2-Oxosuberate	C8H12O5	0.5927	1.63452	0.0426337	0.645126	0.787727	down
ME0059384	1,2-dioctadecanoyl-sn-glycero-3-phospho-N-methylethanolamine	C42H84NO8P	0.5668	1.75725	0.0136701	0.566675	0.764014	down
MEDP1528	Carnitine C18:1-OH	C25H47NO5	0.9129	1.64814	0.0425367	0.645126	0.760455	down
ME0160684	(4E,6E,8E,10E,12E,14E,16E,18E,20E,22E,24E)-2,6,10,14,19,23-hexamethyl-25-(2,6,6-trimethylcyclohexen-1-yl)pentacosa-4,6,8,10,12,14,16,18,20,22,24-undecaene-2,3-diol	C40H56O2	0.5578	1.54765	0.0451467	0.659164	0.750309	down
ME0014404	4alpha-Formyl-4beta-methyl-5alpha-cholesta-8,24-dien-3beta-ol	C29H46O2	0.59	1.63407	0.03839	0.623733	0.749467	down
ME0061821	Pimelic acid	C7H12O4	0.9243	1.77042	0.0280632	0.585595	0.749101	down
ME0127411	Bissulfine	C6H10O2S2	0.5863	1.7312	0.0146748	0.566675	0.742963	down
ME0012956	PC(16:0/20:4(5Z,8Z,11Z,14Z))	C44H80NO8P	0.911	1.86661	0.000945935	0.335323	0.739673	down
ME0110174	Tumonoic acid A	C19H33NO4	0.7558	1.78129	0.0169209	0.567176	0.738588	down
ME0114377	Xylose	C5H10O5	0.7969	1.86267	0.000710069	0.335323	0.72975	down
ME0115705	Perfluorooctanoic acid	C8HF15O2	0.851	1.5719	0.0374213	0.623733	0.728838	down
ME0055186	Tetradecanoylcarnitine	C21H41NO4	0.9682	1.88144	0.000807429	0.335323	0.719751	down
ME0125355	N-(3-acetamidopropyl)pyrrolidin-2-one	C9H16N2O2	0.7982	1.72327	0.0328241	0.616845	0.706832	down
ME0117914	2,4-Dihydroxy-2,5-dimethyl-3(2H)-furanone	C6H8O4	0.7469	1.90274	0.00120873	0.335323	0.70372	down
ME0124365	Hymexazol	C4H5NO2	0.7923	1.6067	0.0313805	0.612883	0.692272	down
ME0013845	3,5,9-Trihydroxyergost-7-en-6-one	C28H46O4	0.8565	1.72423	0.0268269	0.579753	0.687962	down
MEDP1616	Pro-ala	C8H14N2O3	0.7953	1.75891	0.026292	0.579753	0.68377	down
ME0055426	5Z,8Z,11Z,14Z-Eicosatetraenoic acid, oxiranylmethyl ester	C23H36O3	0.6169	1.69769	0.0315164	0.612883	0.675421	down
ME0017203	Citranaxanthin	C33H44O	0.7832	1.74317	0.0197798	0.567176	0.675075	down
ME0056950	1-Stearoyl-2-palmitoyl-sn-glycero-3-phosphocholine	C42H84NO8P	0.7415	1.73893	0.0109398	0.560285	0.672109	down
ME0012993	1-Stearoyl-2-arachidonyl-sn-glycero-3-phosphocholine	C46H84NO8P	0.9549	1.76616	0.0168257	0.567176	0.66065	down
ME0115331	Swertiamarin	C16H22O10	0.6741	1.66532	0.029099	0.597967	0.659252	down
MEDP1520	Carnitine C16:2-OH	C23H41NO5	0.8955	1.78449	0.00782257	0.509041	0.652147	down
MEDP1084	Carnitine C12:0	C19H37NO4	0.9037	1.77511	0.0268267	0.579753	0.647965	down
ME0063474	Schleicheol 2	C30H52O2	0.6405	1.75668	0.0326124	0.616845	0.631959	down
ME0104208	10-Hydroxydecanoic acid	C10H20O3	0.9471	1.6278	0.0299734	0.604163	0.625642	down
ME0050536	DG(20:2(11Z,14Z)/20:4(8Z,11Z,14Z,17Z)/0:0)	C43H72O5	0.854	1.6478	0.0252747	0.579753	0.625291	down
ME0118363	2-Carboxy-4-dodecanolide	C13H22O4	0.8083	1.60469	0.0398209	0.628934	0.579242	down
ME0011832	1,11-Undecanedicarboxylic acid	C13H24O4	0.9136	1.70074	0.0121468	0.562284	0.576682	down
ME0110166	Trp-Phe	C20H21N3O3	0.7641	1.61348	0.0203428	0.567176	0.573581	down
ME0054050	(1S,2S,4S)-1,7,7-trimethylbicyclo[2.2.1]heptan-2-yl 2-methylpropanoate	C14H24O2	0.7563	1.77015	0.00662803	0.469462	0.565166	down
ME0107086	N-(N-Glycyl-3-phenyl-L-alanyl)-3-phenyl-L-alanine	C20H23N3O4	0.8994	1.66119	0.020154	0.567176	0.561704	down
ME0053901	Medica 16	C20H38O4	0.803	1.66244	0.0236306	0.579753	0.559991	down
ME0168303	N-Oleoyl-L-Serine	C21H39NO4	0.7107	1.77328	0.0255549	0.579753	0.553588	down
ZINC43617340	Pipericine	C22H41NO	0.7584	1.64455	0.0197726	0.567176	0.552562	down
ME0050045	1-Stearoyl-2-docosahexaenoyl-sn-glycerol	C43H72O5	0.8567	1.5811	0.0376471	0.623733	0.544514	down
ME0052509	Eicosadienoic acid	C20H36O2	0.9388	1.63132	0.0331677	0.616845	0.543293	down
ME0052768	Etiocholanolone glucuronide	C25H38O8	0.8146	1.71974	0.0130909	0.562284	0.533546	down
ME0012863	1-Myristoyl-2-stearoyl-sn-glycero-3-phosphocholine	C40H80NO8P	0.8029	1.84486	0.00359043	0.40764	0.526332	down
ME0011767	PtdIns-(4)-P1(1,2-dipalmitoyl)	C41H80O16P2	0.5708	1.62016	0.0217363	0.575834	0.524586	down
ME0012229	12-Hydroxyjasmonic acid	C12H18O4	0.7535	1.87039	0.00265367	0.38409	0.522544	down
ME0103351	2'-Deoxyuridine	C9H12N2O5	0.7072	1.69523	0.0387149	0.623733	0.514214	down
ME0006091	Atipamezole	C14H16N2	0.6176	1.71079	0.012624	0.562284	0.512827	down
ME0159245	Val-Val-Thr	C14H27N3O5	0.8152	1.75833	0.0248851	0.579753	0.512479	down
MEDN1078	cis-EODA	C18H34O3	0.9291	1.67528	0.0258573	0.579753	0.511405	down
ME0123891	Ethionamide	C8H10N2S	0.6775	1.51172	0.0334081	0.617864	0.505275	down
ME0015404	9,10-DHOME	C18H34O4	0.8331	1.82702	0.00611095	0.452075	0.500303	down
ME0110177	Tumonoic acid F	C21H37NO5	0.7195	1.62697	0.0277767	0.585595	0.4878	down
ME0115671	Bromomethane	CH3Br	0.7495	1.68135	0.0206614	0.567176	0.481917	down
ME0106072	Butanoic acid, 4-((1,2-dioxohexadecyl)amino)-, ethyl ester	C22H41NO4	0.9035	1.78165	0.0404075	0.631263	0.480453	down
ME0114280	Dihyroxy-1H-indole glucuronide I	C14H15NO8	0.6702	1.41231	0.0451637	0.659164	0.465957	down
ME0057443	1-Docosanoyl-2-tetradecanoyl-sn-glycero-3-phosphocholine	C44H88NO8P	0.7218	1.62184	0.0196645	0.567176	0.464862	down
ME0105037	3-Hydroxydecanoic acid	C10H20O3	0.9471	1.84487	0.0167873	0.567176	0.450544	down
ME0105438	Adenine	C5H5N5	0.7678	1.7646	0.00554315	0.429143	0.437851	down
ME0151084	His-Ser-Lys-Lys	C21H38N8O6	0.6913	1.78639	0.0390979	0.623733	0.434829	down
ME0007440	Isoxaben	C18H24N2O4	0.6769	1.51108	0.0257597	0.579753	0.434754	down
ME0055340	N-(9Z-octadecenoyl)-sphing-4-enine-1-phosphocholine	C41H81N2O6P	0.9467	1.86398	0.0229088	0.579753	0.43202	down
ME0108628	N-Acetylhistamine	C7H11N3O	0.7085	1.81568	0.0442468	0.657579	0.432014	down
ME0168514	2-Hydroxymyristic acid	C14H28O3	0.9498	1.7276	0.0368057	0.623733	0.422605	down
ME0151365	Ile-Asp-Gly	C12H21N3O6	0.7764	1.45944	0.0313874	0.612883	0.410283	down
ME0141044	1,1,2-Triphenylpropane	C21H20	0.6933	1.69487	0.00888802	0.531237	0.409694	down
ME0012318	Coriolic acid	C18H32O3	0.8087	1.74776	0.02644	0.579753	0.408901	down
ME0138431	Ibuprofen	C13H18O2	0.7345	1.41656	0.0315592	0.612883	0.397955	down
ME0123356	cis-Quinceoxepane	C12H20O	0.7973	1.82331	0.0301265	0.604163	0.390865	down
ME0113782	6-Undecanone	C11H22O	0.7958	1.86588	0.0126781	0.562284	0.386772	down
ME0140252	(8S,9S,10R,13S,17R)-17-[(2S,3R,4R,5S)-3,4-dihydroxy-5,6-dimethylheptan-2-yl]-10,13-dimethyl-1,2,6,7,8,9,11,12,14,15,16,17-dodecahydrocyclopenta[a]phenanthren-3-one	C28H46O3	0.514	1.61068	0.0185239	0.567176	0.382142	down
ME0013266	Desoxycortone	C21H30O3	0.6344	1.56708	0.0159446	0.567176	0.376777	down
ZINC3860296	Cyclododecanone	C12H22O	0.8033	1.8142	0.00186903	0.363081	0.375542	down
ME0112171	2-Hydroxyacetophenone	C8H8O2	0.761	1.8171	0.00245205	0.37104	0.370892	down
ME0142012	2,3-Dihydroxycyclopentaneundecanoic acid	C16H30O4	0.7429	1.85255	0.000504066	0.335323	0.367702	down
ME0060324	PE-NMe2(18:0/22:4(7Z,10Z,13Z,16Z))	C47H86NO8P	0.7184	1.77277	0.0308702	0.612883	0.363522	down
ME0014074	3-Hydroxy-5Z-octenyl acetate	C10H18O3	0.8232	1.86117	0.00884292	0.531237	0.360561	down
ME0146894	(3S,8S,9R,10R,13R,14S,17R)-17-[(2R)-5,6-dihydroxy-6-methylheptan-2-yl]-3-hydroxy-4,4,9,13,14-pentamethyl-1,2,3,7,8,10,12,15,16,17-decahydrocyclopenta[a]phenanthren-11-one	C30H50O4	0.7469	1.78413	0.0460086	0.659164	0.358752	down
ME0060366	PE-NMe2(18:1(9Z)/18:1(9Z))	C43H82NO8P	0.7645	1.6456	0.0347714	0.623733	0.356315	down
ME0161532	3,4-Dihydroxy-2-butanone-4-phosphate	C4H9O6P	0.7656	1.77659	0.0186946	0.567176	0.340624	down
ME0055124	3-(11,12-Dihydroxy-15,19-dotriacontadienyl)-5-methyl-2(5H)-furanone, 9CI	C37H66O4	0.6388	1.36594	0.0381388	0.623733	0.340076	down
MEDP0407	Retinol	C20H30O	0.7561	1.6826	0.0130264	0.562284	0.338806	down
ME0111099	Minoxidil	C9H15N5O	0.7147	1.75088	0.0107992	0.560285	0.333377	down
ME0106037	beta-N-Methylamino-L-alanine	C4H10N2O2	0.8665	1.84724	0.00158728	0.363081	0.332756	down
ME0063042	PS(22:5(7Z,10Z,13Z,16Z,19Z)/22:5(4Z,7Z,10Z,13Z,16Z))	C50H78NO10P	0.7545	1.78046	0.0422355	0.645126	0.324886	down
ME0052563	Epiandrosterone sulfate	C19H30O5S	0.9496	1.62336	0.0483359	0.659164	0.320615	down
ME0169632	Paraxanthine	C7H8N4O2	0.7991	1.8222	0.00763498	0.508337	0.319178	down
ME0127114	Tribufos	C12H27OPS3	0.627	1.86181	0.0202404	0.567176	0.317322	down
ME0155471	2-Phenylethanol	C8H10O	0.7008	1.70651	0.00986201	0.543137	0.315897	down
MADN0512	d-Camphoric acid	C10H16O4	0.748	1.79425	0.0169415	0.567176	0.311556	down
ME0104018	(S)-2-Azetidinecarboxylic acid	C4H7NO2	0.776	1.53464	0.0352629	0.623733	0.300097	down
ME0124108	Fenethylline	C18H23N5O2	0.7664	1.71444	0.0267272	0.579753	0.295887	down
ME0154002	Mycinamicin viii	C29H47NO6	0.5754	1.33097	0.020956	0.567176	0.293746	down
ME0164477	Eoxin A4	C20H30O3	0.7783	1.74139	0.0195323	0.567176	0.291212	down
ME0126453	Riesling acetal	C13H22O3	0.7452	1.83764	0.000393447	0.335323	0.28929	down
MEDL01914	2,6-Dihydroxybenzoic acid	C7H6O4	0.914	1.65291	0.0182475	0.567176	0.284417	down
ME0012351	13-Tetradecynoic acid	C14H24O2	0.9291	1.83812	0.00222473	0.363081	0.283093	down
ME0056874	Phosphatidylcholine(15:0/24:0)	C47H94NO8P	0.8914	1.72254	0.00229039	0.363081	0.27521	down
ME0003126	5-Sulfosalicylic acid	C7H6O6S	0.7932	1.81789	0.00392405	0.40764	0.266445	down
ME0114351	Psicose	C6H12O6	0.8035	1.65975	0.00452395	0.40764	0.263411	down
ME0142968	3-Hydroxybutanamide	C4H9NO2	0.6648	1.73971	0.00514295	0.40764	0.262918	down
ME0103660	S-adenosylmethionine	C15H22N6O5S	0.8944	1.31817	0.0155638	0.567176	0.255713	down
ME0049828	1-hexadecanoyl-2-(4Z,7Z,10Z,13Z,16Z,19Z-docosahexaenoyl)-sn-glycerol	C41H68O5	0.7424	1.85019	0.0471297	0.659164	0.251112	down
ME0156412	Ripazepam	C15H16N4O	0.7023	1.88852	0.0119934	0.562284	0.241906	down
ME0012341	13-Methylmyristic acid	C15H30O2	0.7325	1.61811	0.0252641	0.579753	0.226311	down
ME0011927	1,2-Distearoyl-sn-glycero-3-phosphocholine	C44H88NO8P	0.7346	1.69037	0.00383213	0.40764	0.225324	down
MEDP0401	5'-Deoxy-5'-(Methylthio) Adenosine	C11H15N5O3S	0.9571	1.50142	0.00513571	0.40764	0.225139	down
ME0103715	Zeatin riboside	C15H21N5O5	0.5939	1.54577	0.00347851	0.40764	0.215085	down
ME0103432	8-Hydroxyguanosine	C10H13N5O6	0.6955	1.52496	0.0191248	0.567176	0.202075	down
ME0006930	Dopamine	C8H11NO2	0.9313	1.58277	0.00211785	0.363081	0.199883	down
ME0010672	Theophylline	C7H8N4O2	0.9413	1.83073	0.0133898	0.564234	0.195897	down
ME0103357	2'-O-Methyladenosine	C11H15N5O4	0.7698	1.81764	0.00017778	0.335323	0.187311	down
MEDP1493	N6-Methyladenosine	C11H15N5O4	0.7712	1.67634	0.0206768	0.567176	0.171513	down
ME0141840	1-Stearoyl-2-Docosahexaenoyl-sn-Glycero-3-[Phospho-rac-(1-glycerol)]	C46H79O10P	0.5533	1.85917	0.00163662	0.363081	0.152997	down
ME0119640	3-Indoleacetonitrile	C10H8N2	0.5037	1.7678	0.00110133	0.335323	0.152534	down
ME0105425	Ac-Leu-Leu-Norleucinal	C20H37N3O4	0.8882	1.73715	0.00452708	0.40764	0.144761	down
MEDL02208	Nornicotine	C9H12N2	0.645	1.85851	0.00493126	0.40764	0.143116	down
ME0124960	AM2201 7-hydroxyindole metabolite	C24H22FNO2	0.77	1.73351	0.0227231	0.579753	0.138595	down
ME0105082	3-Mercaptopyruvic acid	C3H4O3S	0.8482	1.64842	0.00110928	0.335323	0.0920979	down
ME0151930	JWH 018 2-hydroxyindole metabolite	C24H23NO2	0.733	1.89282	0.0246275	0.579753	0.0758489	down
