# Supplementary material for: Cholesterol metabolism dysregulated by key HBV mutations revealed through multi-omics profiling
Source: iScience. 2026 Apr 22;29(5):115844. doi: 10.1016/j.isci.2026.115844 (PMC13157172; doi:10.1016/j.isci.2026.115844)
Supplement: Table S6. Differentially expressed metabolites of serum samples between the HBV A1762T/G1764A + G1896A mutation group and the WT group [file mmc7.xlsx]

## Sheet: Sheet1
Metabolite ID	Compounds	Formula	score	VIP	P-value	FDR	Fold change	Type
ME0000187	Codeine-6-glucuronide	C24H29NO9	0.7489	1.88924	0.0205509	0.632614	80.9427	up
ME0012094	11-dehydro Thromboxane B2-d4	C20H28D4O6	0.685	1.88629	0.0451072	0.716647	73.9368	up
ME0053478	Geniposidic acid	C16H22O10	0.7875	1.88828	0.00413851	0.588322	24.7196	up
ME0124570	JWH 073 N-(4-hydroxybutyl) metabolite	C23H21NO2	0.7376	1.87765	0.0337445	0.692774	18.1848	up
ME0013396	PE(18:0/20:4(5Z,8Z,11Z,14Z))	C43H78NO8P	0.8196	1.87014	0.00108721	0.588322	14.3239	up
ME0055850	PA(18:4(6Z,9Z,12Z,15Z)/22:0)	C43H77O8P	0.9135	1.66255	0.00592518	0.588322	7.85358	up
MEDP0428	Cholesterol	C27H46O	0.875	1.54727	0.00505482	0.588322	7.83137	up
ME0153328	Malachite green	C23H25ClN2	0.7746	1.6188	0.0342418	0.692774	7.18764	up
ME0157162	Septacidin	C30H51N7O7	0.645	1.68917	0.0116219	0.603255	7.05241	up
ME0054916	Acetylacrylic Acid Methyl Ester	C6H8O3	0.8193	1.8818	0.0148227	0.603255	5.97437	up
MEDL02225	Arabinose	C5H10O5	0.9092	1.68948	0.00762171	0.588322	5.44616	up
ME0161662	(8R,10S,13S,17S)-17-hydroxy-10-(hydroxymethyl)-13-methyl-1,2,6,7,8,9,11,12,14,15,16,17-dodecahydrocyclopenta[a]phenanthren-3-one	C19H28O3	0.7633	1.57207	0.0309041	0.691264	5.24695	up
ME0146939	3-Phorbinepropanoic acid, 21-carboxy-9-ethenyl-14-ethyl-4,8,13,18-tetramethyl-20-oxo-, (3S,4S,21R)-	C34H34N4O5	0.6387	1.84869	0.0341336	0.692774	4.938	up
MEDL00662	3-(2-Hydroxyphenyl)propanoic acid	C9H10O3	0.6341	1.70229	0.0143748	0.603255	4.59475	up
ME0003729	3,8-Dihydroxy-1-methylanthraquinone-2-carboxylic acid	C16H10O6	0.8299	1.48816	0.0372813	0.694996	4.46323	up
ME0056865	PC(15:0/20:4(8Z,11Z,14Z,17Z))	C43H78NO8P	0.8062	1.79334	0.00528209	0.588322	4.42994	up
ME0006905	Dipivefrin	C19H29NO5	0.7283	1.76817	0.0406849	0.716647	4.26442	up
ME0053818	[(2R,3S,4S,5R,6R)-6-[[(7R,9S,10R,13R,14S,16S,17R)-3-[(2S,3R,4R,5R)-5-acetyloxy-3,4-dihydroxyoxan-2-yl]oxy-7-hydroxy-4,4,9,13,14-pentamethyl-17-[(2R)-6-methylhept-5-en-2-yl]-2,3,7,8,10,11,12,15,16,17-decahydro-1H-cyclopenta[a]phenanthren-16-yl]oxy]-3,4,5-trihydroxyoxan-2-yl]methyl acetate	C45H72O14	0.699	1.72445	0.0339363	0.692774	4.2453	up
ME0063621	Sphinganine 1-phosphate	C18H40NO5P	0.7842	1.79345	0.00196488	0.588322	4.13264	up
ME0053741	Glyceryl monostearate	C21H42O4	0.9074	1.60266	0.0133561	0.603255	4.03985	up
ME0106005	Benazepril	C24H28N2O5	0.6249	1.6283	0.0220711	0.656221	3.89374	up
ME0055894	1-Eicosanoyl-2-heneicosanoyl-glycero-3-phosphate	C44H87O8P	0.6015	1.37735	0.0373586	0.694996	3.84045	up
ME0114609	Hydroxytyrosol 1-O-glucoside	C14H20O8	0.5552	1.58326	0.0179575	0.609773	3.72146	up
ME0148244	delta-Carotene	C40H56	0.5942	1.68547	0.0383152	0.708831	3.71961	up
ME0059056	1-(1Z-octadecenyl)-2-(5Z,8Z,11Z,14Z-eicosatetraenoyl)-sn-glycero-3-phosphoethanolamine	C43H78NO7P	0.7989	1.60908	0.00699211	0.588322	3.707	up
ME0006737	Desmedipham	C16H16N2O4	0.7262	1.73184	0.016437	0.603255	3.40662	up
ME0140734	Z-Phenylacetaldoxime	C8H9NO	0.7379	1.49096	0.0247738	0.670707	3.27901	up
ME0059319	PE-NMe(15:0/24:0)	C45H90NO8P	0.6846	1.80375	0.00217235	0.588322	3.2367	up
ME0056853	1-pentadecanoyl-2-(11Z-octadecenoyl)-sn-glycero-3-phosphocholine	C41H80NO8P	0.9613	1.84975	0.00687806	0.588322	3.0925	up
ZINC13452167	Combretastatin A4	C18H20O5	0.8739	1.5635	0.0345273	0.692774	3.08678	up
ME0152934	Lys-Gln-Asp-Lys	C21H39N7O8	0.5927	1.76755	0.0126762	0.603255	3.07309	up
ME0052943	Fulvestrant	C32H47F5O3S	0.7397	1.49451	0.0477166	0.716647	3.05109	up
ME0152451	Leu-Phe-Ile-Asp	C25H38N4O7	0.8062	1.63419	0.0307278	0.691264	3.03131	up
ME0011125	(3a,5b,7a)-23-Carboxy-7-hydroxy-24-norcholan-3-yl-b-D-Glucopyranosiduronic acid	C30H48O10	0.657	1.69607	0.00831757	0.589309	2.87157	up
ME0000291	Hydromorphone	C17H19NO3	0.7699	1.64244	0.0117045	0.603255	2.77493	up
ME0015482	9-Oxohexadecanoic acid	C16H30O3	0.7925	1.62933	0.0184946	0.609773	2.76487	up
ME0142177	Nordeoxycholic acid	C23H38O4	0.9129	1.61339	0.0201974	0.632614	2.74285	up
MEDN0701	Itaconic acid	C5H6O4	0.7406	1.56439	0.0344357	0.692774	2.74209	up
ME0141304	11-Oxo-beta-amyrin	C30H48O2	0.5441	1.69088	0.0052557	0.588322	2.69324	up
ME0063432	Santene hydrate	C9H16O	0.7515	1.32104	0.035348	0.694996	2.62798	up
ME0146468	Avermectin B1a aglycone	C34H48O8	0.6845	1.47434	0.0426325	0.716647	2.62004	up
ME0009286	2-Methylbenzoic acid	C8H8O2	0.8121	1.57106	0.0335834	0.692774	2.61958	up
ME0159449	Zephyranthine	C16H19NO4	0.7266	1.68268	0.0142178	0.603255	2.52833	up
ME0157863	Thr-Val-Ile-Thr-Gly	C21H39N5O8	0.598	1.80343	0.0294791	0.682752	2.35762	up
MEDL01834	Capsianoside I	C32H52O14	0.6223	1.72758	0.00991717	0.603255	2.34749	up
ME0108082	Lys-Tyr	C15H23N3O4	0.7484	1.543	0.0203755	0.632614	2.31477	up
ME0009700	S,S'-(1,4-Phenylene-bis(1,2-ethanediyl))bis-isothiourea	C12H18N4S2	0.7487	1.51847	0.0476874	0.716647	2.28152	up
ME0010230	Hydroiodic acid	HI	0.9587	1.43494	0.0487619	0.716647	2.20629	up
MEDN1299	1-Aminocyclohexanoic acid	C7H13NO2	0.6666	1.85405	0.0167553	0.603255	2.18958	up
ME0157709	Thr-Leu-Pro-Pro-Gly	C22H37N5O7	0.6422	1.66991	0.0312602	0.692774	2.1623	up
ME0063428	Sanguisorbin E	C43H68O13	0.5936	1.78156	0.00541975	0.588322	2.0753	up
ME0055456	O-Decanoyl-L-carnitine	C17H33NO4	0.9564	1.76764	0.0295823	0.682752	2.04926	up
ME0009345	p-Cresol	C7H8O	0.9128	1.80923	0.0020414	0.588322	2.02708	up
ME0106095	ALLM (Calpain Inhibitor)	C19H35N3O4S	0.8366	1.60818	0.0234307	0.663293	2.00564	up
ME0148624	Vitamin E Nicotinate	C35H53NO3	0.7157	1.6187	0.0183879	0.609773	1.9552	up
ME0054402	L-Octanoylcarnitine	C15H29NO4	0.9736	1.69879	0.0347427	0.692774	1.95463	up
ME0062283	Prostratin	C22H30O6	0.7398	1.86511	0.00759979	0.588322	1.95182	up
ME0013003	1-Stearoyl-2-linoleoyl-sn-glycero-3-phosphoethanolamine	C41H78NO8P	0.8434	1.80739	0.00298418	0.588322	1.93461	up
ME0015617	Alfacalcidol	C27H44O2	0.8775	1.72117	0.0163878	0.603255	1.93279	up
ME0128009	L-3-Phenyllactic acid	C9H10O3	0.6431	1.5303	0.0346263	0.692774	1.92401	up
ME0015128	7,8-diaminopelargonate	C9H20N2O2	0.5698	1.6389	0.0409033	0.716647	1.92059	up
ME0160945	26-Hydroxycholesterol 3-sulfate	C27H46O5S	0.7467	1.73113	0.0230329	0.663293	1.90361	up
ME0114818	Mephedrone	C11H15NO	0.7895	1.73832	0.00731465	0.588322	1.87211	up
ME0114436	Ethyl cellulose	C20H38O11	0.5994	1.72595	0.0237533	0.663293	1.83265	up
ME0145435	Arg-Lys-Glu	C17H33N7O6	0.8246	1.78073	0.0360145	0.694996	1.82879	up
ME0016395	Carbenoxolone	C34H50O7	0.6844	1.61398	0.0359685	0.694996	1.82478	up
ME0012978	3-Palmitoyl-sn-glycerol	C19H38O4	0.8001	1.65678	0.0370343	0.694996	1.79134	up
ME0054714	Medroxyprogesterone	C22H32O3	0.5317	1.68242	0.0418407	0.716647	1.75612	up
ME0138416	Dihydroferulic acid	C10H12O4	0.911	1.80367	0.00375165	0.588322	1.75444	up
ME0011581	(R)-1-O-[b-D-Glucopyranosyl-(1->6)-b-D-glucopyranoside]-1,3-octanediol	C20H38O12	0.5037	1.79372	0.0123833	0.603255	1.74433	up
ME0160195	7alpha,12alpha,26-Trihydroxy-5beta-cholestan-3-one	C27H46O4	0.8903	1.53099	0.0439688	0.716647	1.71447	up
MEDP1084	Carnitine C12:0	C19H37NO4	0.9037	1.78533	0.00748241	0.588322	1.71014	up
MEDTN03187	p-Cresol sulfate	C7H8O4S	0.9507	1.75167	0.0281263	0.682752	1.69424	up
ME0157554	Thr-Arg-Lys-Glu	C21H40N8O8	0.7933	1.7858	0.00465221	0.588322	1.68729	up
ME0004669	Aminosalicylic Acid	C7H7NO3	0.7507	1.74127	0.00761539	0.588322	1.65849	up
ME0070874	TG(16:0/18:0/16:1(9Z))	C53H100O6	0.8003	1.78156	0.0115269	0.603255	1.63158	up
ME0145833	Asn-Lys-Leu-Arg	C22H43N9O6	0.7448	1.70047	0.0257602	0.682752	1.5697	up
MEDN0621	Indoxyl sulfate	C8H7NO4S	0.927	1.74392	0.0180867	0.609773	1.56251	up
ME0125868	N-Nitroso-pyrrolidine	C4H8N2O	0.8053	1.67488	0.0243981	0.670707	1.5479	up
ME0110439	Valylcysteine	C8H16N2O3S	0.7656	1.70894	0.0195159	0.63095	1.54265	up
ME0011292	(3xi,5Z)-1,5-Octadien-3-ol	C8H14O	0.6992	1.77753	0.014102	0.603255	1.53049	up
ME0142551	2-Oxopropyl-CoM	C5H10O4S2	0.7643	1.8293	0.00780233	0.588322	1.52327	up
ME0009714	Salmeterol	C25H37NO4	0.6689	1.60671	0.0343721	0.692774	1.51458	up
ME0159731	2-Amino-3-[(3-methylbut-2-en-1-yl)sulfanyl]propanoic acid	C8H15NO2S	0.7841	1.5983	0.0455855	0.716647	1.50429	up
ME0126887	Trimipramine	C20H26N2	0.7274	1.65227	0.0368634	0.694996	1.47597	up
MEDL02562	Euscaphic acid	C30H48O5	0.8869	1.67198	0.0197086	0.631017	1.43712	up
ME0003206	2-Methoxyhydroquinone	C7H8O3	0.6217	1.81053	0.00272155	0.588322	1.42854	up
ME0106218	Cyclocreatine	C5H9N3O2	0.8951	1.7215	0.0346795	0.692774	1.4233	up
ME0158512	Tyr-Leu-Ala-Lys	C24H39N5O6	0.632	1.62172	0.0403905	0.716647	1.41757	up
ME0143813	D-Quinovose	C6H12O5	0.9475	1.79777	0.0231236	0.663293	1.41386	up
ME0155252	Phe-Leu-Leu	C21H33N3O4	0.7527	1.80972	0.00602819	0.588322	1.39497	up
ME0000168	Capsaicin	C18H27NO3	0.7403	1.73336	0.0118728	0.603255	1.39427	up
ME0053757	Glycolithocholic acid	C26H43NO4	0.6431	1.57148	0.0414119	0.716647	1.38609	up
ME0015520	Abiraterone acetate	C26H33NO2	0.7357	1.83555	0.0117299	0.603255	1.36304	up
ME0013265	21-Hydroxypregnenolone	C21H32O3	0.5805	1.6507	0.0198969	0.631017	1.35289	up
MEDP1310	4-Hydroxy-l-tryptophan	C11H12N2O3	0.8651	1.6398	0.0456714	0.716647	1.34921	up
ME0109344	Pro-Air	C16H22N2O3	0.7837	1.62638	0.0319927	0.692774	1.34589	up
ME0007121	Fenobucarb	C12H17NO2	0.7605	1.74576	0.011379	0.603255	1.31832	up
ME0156644	Ser-Arg-Ile-Lys	C21H42N8O6	0.7357	1.86038	0.00433786	0.588322	1.31771	up
ME0142924	3-Fluorobenzoyl-CoA	C28H39FN7O17P3S	0.6867	1.76188	0.0289277	0.682752	1.31145	up
ME0107880	L-Homophenylalanine	C10H13NO2	0.8025	1.65983	0.024772	0.670707	1.31087	up
ME0152752	L-Olivosyl-oleandolide	C26H44O10	0.6013	1.67729	0.0333364	0.692774	1.30339	up
ME0108641	N-Acetylleucine	C8H15NO3	0.9148	1.73992	0.0291031	0.682752	1.29748	up
ME0009652	Ranolazine	C24H33N3O4	0.753	1.64472	0.0261769	0.682752	1.28673	up
ME0006505	5-(Pentadeca-8,11,14-trien-1-yl)resorcinol	C21H30O2	0.6308	1.57226	0.049735	0.716647	1.2861	up
ME0012287	13,14-Dihydro-15-ketoprostaglandin J2	C20H30O4	0.754	1.76459	0.0354255	0.694996	1.28054	up
ME0151609	Ile-Thr-Val-Lys-Leu	C27H52N6O7	0.7301	1.5537	0.0494935	0.716647	1.26936	up
ME0155154	Phe-Gln-Ala-Arg	C23H36N8O6	0.6627	1.68455	0.0288462	0.682752	1.26501	up
ME0000398	Pilocarpine	C11H16N2O2	0.7866	1.74364	0.0126535	0.603255	1.25835	up
ME0109987	Tilarginine	C7H16N4O2	0.5719	1.7714	0.0158838	0.603255	1.25037	up
ME0049220	Deoxycorticosterone acetate	C23H32O4	0.7548	1.54367	0.0473437	0.716647	1.24728	up
ME0006941	D-Tryptophan	C11H12N2O2	0.8298	1.85508	0.0101192	0.603255	1.24358	up
ME0052789	Exemestane	C20H24O2	0.513	1.72518	0.0232169	0.663293	1.24091	up
ME0106020	Benzyl glycinate	C9H11NO2	0.7321	1.84068	0.0146479	0.603255	1.23996	up
ME0146304	Asp-Tyr-Ile	C19H27N3O7	0.5951	1.57005	0.0485138	0.716647	1.23757	up
ME0001653	1-Naphthylamine	C10H9N	0.8199	1.58867	0.0478758	0.716647	1.22723	up
ME0124498	Isoquinoline	C9H7N	0.6035	1.68434	0.0334908	0.692774	1.20325	up
ME0142684	3,4-Dihydroxy-9,10-secoandrosta-1,3,5(10)-triene-9,17-dione	C19H24O4	0.8051	1.72029	0.0134623	0.603255	1.20083	up
ME0138770	Licochalcone a	C21H22O4	0.7479	1.71642	0.0125033	0.603255	1.19829	up
ME0108023	Lys-Thr-Lys	C16H33N5O5	0.6985	1.69316	0.016325	0.603255	1.19722	up
ME0146241	Asp-Pro-Lys-Ile-Ala	C24H42N6O8	0.866	1.69854	0.0192467	0.628348	1.18411	up
ME0105437	Actinonin	C19H35N3O5	0.7614	1.71221	0.0135583	0.603255	1.18189	up
MEDP1417	Carnitine C10:1-OH	C17H31NO5	0.861	1.56328	0.0469588	0.716647	1.18119	up
ME0149786	Gln-Phe-Trp	C25H29N5O5	0.6267	1.63526	0.0252969	0.679343	1.17649	up
ME0193946	L-Tryptophan	C11H12N2O2	0.9811	1.86259	0.00223937	0.588322	1.17547	up
ME0107617	Kojic acid	C6H6O4	0.7771	1.67418	0.0486264	0.716647	1.1652	up
ME0107633	L-alpha-Aminobutyric acid	C4H9NO2	0.7988	1.72799	0.012546	0.603255	1.15807	up
MEDP1665	Carnitine C3:0	C10H19NO4	0.9728	1.80426	0.00510404	0.588322	1.15463	up
ME0125652	N-1,3-benzoxazol-2-ylguanidine	C8H8N4O	0.7607	1.71224	0.0282466	0.682752	1.15315	up
ME0115229	Ribose-1-phosphate	C5H11O8P	0.7552	1.76101	0.00702439	0.588322	1.14913	up
ME0123747	Docosahexaenoyl Serotonin	C32H42N2O2	0.7387	1.61317	0.0439963	0.716647	1.14781	up
ME0123715	Dimetridazole	C5H7N3O2	0.7304	1.7205	0.013395	0.603255	1.14749	up
ME0119160	3',4'-(Methylenedioxy)acetophenone	C9H8O3	0.712	1.75965	0.0269056	0.682752	1.14382	up
ME0107656	Arginine, ethyl ester	C8H18N4O2	0.6557	1.64105	0.0393974	0.716647	1.13496	up
MEDL00098	Pseudouridine	C9H12N2O6	0.8671	1.63562	0.0367352	0.694996	1.11848	up
ME0005105	4-Hydroxyisophthalic acid	C8H6O5	0.6997	1.81703	0.0136817	0.603255	1.11254	up
ME0106168	Citric acid	C6H8O7	0.9749	1.66801	0.023778	0.663293	1.11097	up
ME0054957	Mevinphos	C7H13O6P	0.6226	1.75229	0.0166395	0.603255	1.07871	up
ME0015306	8-Dehydrocholesterol	C27H44O	0.7548	1.76002	0.0295558	0.682752	0.888444	down
MEDN0387	FFA(11:0)	C11H22O2	0.8028	1.62144	0.0356462	0.694996	0.881499	down
ME0016119	beta-Glycerophosphoric acid	C3H9O6P	0.7784	1.58687	0.0493126	0.716647	0.840066	down
ME0117914	2,4-Dihydroxy-2,5-dimethyl-3(2H)-furanone	C6H8O4	0.7469	1.85346	0.000979122	0.588322	0.8388	down
ME0061088	Petromyzonol	C24H42O4	0.8195	1.67558	0.0283237	0.682752	0.831505	down
ME0009132	N-Methyl-a-aminoisobutyric acid	C5H11NO2	0.7608	1.55095	0.0448197	0.716647	0.821684	down
ME0017092	Cholic acid glucuronide	C30H48O11	0.6876	1.72745	0.0264484	0.682752	0.821015	down
ME0011184	(3beta,22R,23R,24S)-3,22,23-Trihydroxystigmastan-6-one	C29H50O4	0.7508	1.73153	0.0157473	0.603255	0.820558	down
ME0118564	2-heptylquinolin-4(1H)-one	C16H21NO	0.6893	1.6822	0.0169537	0.603255	0.819158	down
ME0052740	Ethyl tetradecanoate	C16H32O2	0.9135	1.6538	0.0323405	0.692774	0.818782	down
ME0136698	6-Hydroxycoumarin	C9H6O3	0.7722	1.7454	0.0212833	0.644302	0.793237	down
ME0143770	(3S,5S,6S,8S,9S,10R,13R,17R)-17-[(2R,5R)-5,6-dimethylheptan-2-yl]-10,13-dimethyl-2,3,4,5,6,7,8,9,11,12,14,15,16,17-tetradecahydro-1H-cyclopenta[a]phenanthrene-3,6-diol	C28H50O2	0.7978	1.77797	0.00599797	0.588322	0.790509	down
ME0109000	O-Phospho-L-tyrosine	C9H12NO6P	0.8073	1.75173	0.00830899	0.589309	0.787703	down
ME0114873	Metyrapone	C14H14N2O	0.6713	1.71786	0.0175586	0.609773	0.779999	down
ME0054524	LPC(16:0/0:0)	C24H50NO7P	0.8787	1.67881	0.0395598	0.716647	0.759273	down
MEDN1254	LPI(18:1)	C27H51O12P	0.7106	1.72906	0.00959679	0.603255	0.753665	down
ME0015440	Meteneprost	C23H38O4	0.7898	1.79916	0.0223798	0.659511	0.745849	down
ME0011128	(3alpha,5alpha,22R,23R)-Cholestane-3,22,23-triol	C27H48O3	0.7182	1.65595	0.0281457	0.682752	0.741882	down
ME0053452	Ganoderiol H	C30H50O5	0.6961	1.7163	0.0160823	0.603255	0.740796	down
ME0014404	4alpha-Formyl-4beta-methyl-5alpha-cholesta-8,24-dien-3beta-ol	C29H46O2	0.59	1.75244	0.0404748	0.716647	0.718218	down
ME0103118	Vitamin E	C29H50O2	0.7435	1.79451	0.0131438	0.603255	0.691485	down
ME0014481	4-Hydroxy-6-docosanone	C22H44O2	0.6612	1.74811	0.0297294	0.682752	0.684794	down
ME0117239	1-Methylxanthine	C6H6N4O2	0.677	1.81821	0.0122081	0.603255	0.682338	down
MEDN0075	N-Acetyl-L-phenylalanine	C11H13NO3	0.7305	1.71563	0.0124651	0.603255	0.670507	down
ME0114404	Erucoylacetone	C25H46O2	0.6603	1.75404	0.0207072	0.632614	0.666267	down
ME0011767	PtdIns-(4)-P1(1,2-dipalmitoyl)	C41H80O16P2	0.5708	1.52868	0.0484934	0.716647	0.655318	down
ME0057932	PC(P-18:0/20:4(5Z,8Z,11Z,14Z))	C46H84NO7P	0.9373	1.77135	0.0180838	0.609773	0.64769	down
ME0012993	1-Stearoyl-2-arachidonyl-sn-glycero-3-phosphocholine	C46H84NO8P	0.9549	1.70029	0.0149364	0.603255	0.645412	down
ME0125624	N-Acetylimidazole	C5H6N2O	0.8971	1.5332	0.0393305	0.716647	0.64156	down
ME0017203	Citranaxanthin	C33H44O	0.7832	1.73317	0.0136984	0.603255	0.63584	down
ME0056950	1-Stearoyl-2-palmitoyl-sn-glycero-3-phosphocholine	C42H84NO8P	0.7415	1.84074	0.0136666	0.603255	0.614914	down
ME0114685	Erythrulose	C4H8O4	0.7047	1.62104	0.0291925	0.682752	0.604063	down
ME0013349	27-Nor-5b-cholestane-3a,7a,12a,24,25-pentol	C26H46O5	0.7581	1.52823	0.0437674	0.716647	0.602831	down
ME0112237	2-Nonadecanone	C19H38O	0.8145	1.62858	0.0364106	0.694996	0.597277	down
ME0106767	gamma-Glutamylcysteine	C8H14N2O5S	0.5789	1.55969	0.0433593	0.716647	0.58509	down
ME0124365	Hymexazol	C4H5NO2	0.7923	1.78248	0.00644887	0.588322	0.572388	down
ME0052368	Dihydrodigoxin	C41H66O14	0.5645	1.78004	0.0402527	0.716647	0.571464	down
ME0063695	Daminozide	C6H12N2O3	0.9037	1.82416	0.0278157	0.682752	0.56471	down
ME0062976	PS(22:4(7Z,10Z,13Z,16Z)/20:3(8Z,11Z,14Z))	C48H80NO10P	0.7366	1.61155	0.0282579	0.682752	0.562496	down
ME0012956	PC(16:0/20:4(5Z,8Z,11Z,14Z))	C44H80NO8P	0.911	1.8242	0.00259629	0.588322	0.545309	down
ME0062985	PS(22:4(7Z,10Z,13Z,16Z)/22:5(7Z,10Z,13Z,16Z,19Z))	C50H80NO10P	0.7392	1.77892	0.00581098	0.588322	0.534112	down
ME0168696	Adonixanthin	C40H54O3	0.6406	1.71171	0.0287169	0.682752	0.525348	down
ME0059613	PE-NMe(20:1(11Z)/15:0)	C41H80NO8P	0.9591	1.41975	0.0452837	0.716647	0.521083	down
ME0063474	Schleicheol 2	C30H52O2	0.6405	1.81446	0.0218956	0.656221	0.520656	down
ME0050536	DG(20:2(11Z,14Z)/20:4(8Z,11Z,14Z,17Z)/0:0)	C43H72O5	0.854	1.73757	0.0109976	0.603255	0.515881	down
ME0056362	PA(22:6(4Z,7Z,10Z,13Z,16Z,19Z)/18:1(9Z))	C43H71O8P	0.9526	1.83208	0.00110084	0.588322	0.510603	down
ME0151857	ISOPRENE	C5H8	0.7047	1.84817	0.0181444	0.609773	0.508113	down
ME0000301	Atrovent Hfa	C20H30NO3+	0.7336	1.52664	0.0448604	0.716647	0.505216	down
ME0013845	3,5,9-Trihydroxyergost-7-en-6-one	C28H46O4	0.8565	1.81075	0.00769337	0.588322	0.502892	down
ME0115705	Perfluorooctanoic acid	C8HF15O2	0.851	1.82651	0.00382055	0.588322	0.495789	down
ME0123411	Unii-kki91P85GE	C20H22O6	0.7028	1.71394	0.0488519	0.716647	0.492257	down
ME0015479	12(13)Ep-9-KODE	C18H30O4	0.7906	1.55523	0.0479988	0.716647	0.486902	down
ME0109294	Pravastatin	C23H36O7	0.7555	1.55562	0.0432418	0.716647	0.482825	down
ME0010557	4-[(2R,3S)-4-(1,3-benzodioxol-5-yl)-2,3-dimethylbutyl]-2-[5-[(2R,3S)-4-(1,3-benzodioxol-5-yl)-2,3-dimethylbutyl]-2-hydroxy-3-methoxyphenyl]-6-methoxyphenol	C40H46O8	0.7832	1.65189	0.0479408	0.716647	0.478841	down
ME0054775	Mesterolone	C20H32O2	0.8473	1.54	0.0309304	0.691264	0.47426	down
ME0114809	D-Mannose 6-phosphate	C6H13O9P	0.7702	1.53385	0.0472893	0.716647	0.46116	down
ME0110166	Trp-Phe	C20H21N3O3	0.7641	1.70372	0.00593648	0.588322	0.460581	down
ME0106072	Butanoic acid, 4-((1,2-dioxohexadecyl)amino)-, ethyl ester	C22H41NO4	0.9035	1.73987	0.03093	0.691264	0.45933	down
ME0155706	3alpha-Hydroxy-5beta-pregnane-20-one sulfate	C21H34O5S	0.7243	1.61584	0.0239025	0.663293	0.455054	down
FDATN01282	Uridine triacetate	C15H18N2O9	0.7481	1.37817	0.0405772	0.716647	0.435652	down
ZINC43617340	Pipericine	C22H41NO	0.7584	1.72508	0.00785205	0.588322	0.43265	down
ME0107086	N-(N-Glycyl-3-phenyl-L-alanyl)-3-phenyl-L-alanine	C20H23N3O4	0.8994	1.65956	0.00795029	0.588322	0.430201	down
MEDL01914	2,6-Dihydroxybenzoic acid	C7H6O4	0.914	1.85468	0.000436378	0.588322	0.42902	down
ME0013008	1-Stearoyl-2-oleoyl-sn-glycero-3-phosphocholine	C44H86NO8P	0.8189	1.7563	0.0413983	0.716647	0.413969	down
ME0108628	N-Acetylhistamine	C7H11N3O	0.7085	1.35969	0.0454908	0.716647	0.413479	down
ME0103302	(S)-5'-Deoxy-5'-(methylsulfinyl)adenosine	C11H15N5O4S	0.656	1.34491	0.0489826	0.716647	0.409187	down
ME0145452	Arg-Met-Met	C16H32N6O4S2	0.8849	1.50919	0.0365642	0.694996	0.404849	down
ME0103073	Valeric acid	C5H10O2	0.8212	1.50267	0.0455963	0.716647	0.401691	down
ME0056874	Phosphatidylcholine(15:0/24:0)	C47H94NO8P	0.8914	1.66622	0.0142401	0.603255	0.401245	down
MEDN0304	Cinnamic Acid	C9H8O2	0.6925	1.5562	0.0316499	0.692774	0.397726	down
ME0012863	1-Myristoyl-2-stearoyl-sn-glycero-3-phosphocholine	C40H80NO8P	0.8029	1.85403	0.00243817	0.588322	0.395596	down
MEDP0151	2-Hydroxy-6-Aminopurine	C5H5N5O	0.5472	1.597	0.0448874	0.716647	0.387111	down
MEDP0513	Palmitic amide	C16H33NO	0.8872	1.80382	0.0048181	0.588322	0.364764	down
ME0109139	Phenylalanyltyrosine	C18H20N2O4	0.8272	1.63478	0.0321174	0.692774	0.355408	down
ME0103351	2'-Deoxyuridine	C9H12N2O5	0.7072	1.74121	0.0151686	0.603255	0.336531	down
ME0105425	Ac-Leu-Leu-Norleucinal	C20H37N3O4	0.8882	1.43762	0.0169873	0.603255	0.330318	down
ME0194046	1,2-Dimyristoyl-sn-glycero-3-phosphocholine	C36H72NO8P	0.7331	1.35083	0.028865	0.682752	0.329488	down
ME0050045	1-Stearoyl-2-docosahexaenoyl-sn-glycerol	C43H72O5	0.8567	1.76141	0.0043903	0.588322	0.324096	down
ME0145662	Asn-Ala-Leu-Ala-His	C22H36N8O7	0.8014	1.45272	0.0124433	0.603255	0.297115	down
ME0012991	5,8,11,14-Eicosatetraenoic acid, (1R)-1-[[[(2,3-dihydroxypropoxy)hydroxyphosphinyl]oxy]methyl]-2-[(1-oxooctadecyl)oxy]ethyl ester, (5Z,8Z,11Z,14Z)-	C44H79O10P	0.7369	1.83592	0.0483841	0.716647	0.287189	down
ME0060324	PE-NMe2(18:0/22:4(7Z,10Z,13Z,16Z))	C47H86NO8P	0.7184	1.61524	0.0170288	0.603255	0.275241	down
ME0060847	PE-NMe2(22:4(7Z,10Z,13Z,16Z)/22:5(4Z,7Z,10Z,13Z,16Z))	C51H84NO8P	0.7083	1.78916	0.0010076	0.588322	0.263337	down
ME0063042	PS(22:5(7Z,10Z,13Z,16Z,19Z)/22:5(4Z,7Z,10Z,13Z,16Z))	C50H78NO10P	0.7545	1.8399	0.0432135	0.716647	0.258893	down
ME0104018	(S)-2-Azetidinecarboxylic acid	C4H7NO2	0.776	1.49819	0.0268616	0.682752	0.248362	down
MEDL02208	Nornicotine	C9H12N2	0.645	1.87864	0.0100381	0.603255	0.221733	down
ME0056918	1,2-Dipalmitoleoyl-sn-glycero-3-phosphocholine	C40H76NO8P	0.5864	1.59428	0.00863873	0.599312	0.215353	down
ME0055945	PA(20:1(11Z)/22:4(7Z,10Z,13Z,16Z))	C45H79O8P	0.8018	1.88736	6.00115e-05	0.199838	0.196635	down
ME0157527	Thio-THIP	C6H8N2OS	0.6803	1.81775	0.00474191	0.588322	0.161971	down
