# Supplementary material for: Cholesterol metabolism dysregulated by key HBV mutations revealed through multi-omics profiling
Source: iScience. 2026 Apr 22;29(5):115844. doi: 10.1016/j.isci.2026.115844 (PMC13157172; doi:10.1016/j.isci.2026.115844)
Supplement: Table S7. Factors that independently influence the selected differentially expressed proteins were discovered through multiple linear regression analysis [file mmc8.xlsx]

## Sheet: Sheet1
Factor	APOC2			ANGPTL4			CETP
	B (95% CI)	β	P value	B (95% CI)	β	P value	B (95% CI)	β	P value
Age (year)	2.34 (-0.08, 4.76)	0.153	0.057	1.66 (-0.64, 3.97)	0.083	0.156	1.32 (-0.35, 3.00)	0.083	0.12
ALT ( U / L)	0.587 (0.09, 1.08)	0.262	0.02	0.03 (-0.44, 0.50)	0.011	0.89	0.02 (-0.32, 0.36)	0.008	0.913
AST(U/L)	0.31 (-0.61, 1.22)	0.2	0.508	0.17 (-0.71, 1.04)	0.085	0.702	0.12 (-0.52, 0.75)	0.075	0.711
HBV viral DNA (log10)	3.26 (-12.00, 18.53)	0.038	0.673	-3.80 (-18.37, 10.78)	-0.034	0.607	-1.20 (-11.78, 9.37)	-0.013	0.822
G1896A	-75.67 (-172.62, 21.29)	-0.184	0.125	-361.10 (-453.67, -268.53)	-0.675	0	-62.15 (-129.33, 5.02)	-0.146	0.069
A1762T/G1764A	-197.89 (-339.34, -56.45)	-0.481	0.007	-330.86 (-465.91, -195.81)	-0.619	0	-220.22 (-318.21, -122.22)	-0.518	0
A1762T/G1764A+G1896A	-465.79 (-753.91, -177.67)	-1.132	0.002	-580.72 (-855.83,- 305.62)	-1.086	0	-441.77 (-641.38, -242.15)	-1.039	0
Note：B, Unstandardized B; CI, confi dence interval; ALT, alanine aminotransferase; AST,aspartate aminotransferase,HBV, hepatitis B virus; APOC2, apolipoprotein C2; ANGPTL4, angiopoietin-like protein 4; CETP, cholesteryl ester transfer protein.
