# Supplementary material for: Cholesterol metabolism dysregulated by key HBV mutations revealed through multi-omics profiling
Source: iScience. 2026 Apr 22;29(5):115844. doi: 10.1016/j.isci.2026.115844 (PMC13157172; doi:10.1016/j.isci.2026.115844)
Supplement: Table S8. Factors that independently influence the selected differentially expressed metabolites were discovered through multiple linear regression analysis [file mmc9.xlsx]

## Sheet: Sheet1
Factor	TG			FC			TCA
	B (95% CI)	β	P value	B (95% CI)	β	P value	B (95% CI)	β	P value
Age (year)	0.002 (-0.005, 0.010)	0.054	0.532	0.013 (0.004, 0.023)	0.045	0.008	7.581 (1.848, 13.315)	0.173	0.01
ALT ( U / L)	-0.001 (-0.002, 0.001)	-0.136	0.261	-0.001 (-0.003, 0.001)	-0.015	0.503	0.0700 (-1.098, 1.238)	0.011	0.906
AST(U/L)	-0.001 (-0.004, 0.002)	-0.236	0.474	0.004 (0.000, 0.007)	0.126	0.048	-0.536 (-2.709, 1.637)	-0.122	0.626
HBV viral DNA (log10)	-0.006 (-0.054, 0.043)	-0.022	0.82	0.013 (-0.049, 0.074)	0.007	0.686	-26.365 (-62.580, 9.850)	-0.106	0.152
G1896A	0.1560 (-0.152, 0.465）	0.13	0.317	-0.170 (-0.561, 0.220)	-0.021	0.389	86.448 (-143.589, 316.48)	0.073	0.458
A1762T/G1764A	0.832 (0.383, 1.282)	0.694	0	1.152 (0.582, 1.721)	0.145	0	985.570 (649.975, 1321.166))	0.837	0
A1762T/G1764A+G1896A	1.138 (0.221, 2.054)	0.948	0.015	7.231 (6.071, 8.391)	0.91	0	944.577 (260.977, 1628.178)	0.803	0.007
Note：B, Unstandardized B;β,Standardized Regression Coefficient; CI, confi dence interval; ALT, alanine aminotransferase; AST,aspartate aminotransferase,HBV, hepatitis B virus; FC, free cholesterol; TG, triglyceride;TCA,Taurocholic Acid .
